# Supplementary material for: Association between obesity and sickness in the past two weeks among middle-aged and elderly women: A cross-sectional study in Southern China
Source: PLoS One. 2018 Aug 28;13(8):e0203034. doi: 10.1371/journal.pone.0203034 (PMC6112645; doi:10.1371/journal.pone.0203034)
Supplement: S1 Dataset — (XLSX) [file pone.0203034.s001.xlsx]

## Sheet: Sheet1
age	Stratified age	Maritalstatus	Stratified Education	Employment status	Medical insurance	Current smoking	drinking	regular exercise	Time of sitting	height	weight	BMIcategory	BMI	two-week morbidity
50	1	1	3	3	1	0	0	0	5	159	60	1	23.73	0
50	1	2	3	1	1	0	1	0	8	156	57	1	23.42	0
50	1	1	1	3	1	0	0	0	8	152	50.5	1	21.86	0
50	1	1	1	3	1	0	0	0	6	150	65	4	28.89	1
50	1	1	1	3	1	0	0	0	4	158	55	1	22.03	0
45	1	2	3	3	1	1	0	0	2	158	53.7	1	21.51	1
50	1	1	3	3	1	0	0	0	8	155	58	3	24.14	0
45	1	1	3	1	1	0	0	0	6	150	50	1	22.22	0
50	1	1	2	3	1	0	0	0	2	176	79	3	25.5	0
50	1	1	2	3	1	0	0	0	8	162	69	3	26.29	0
45	1	1	2	1	1	0	0	0	6	164	75.4	4	28.03	0
50	1	1	2	3	1	0	0	0	5	160	55	1	21.48	0
50	1	1	2	1	2	0	0	0	6	147.5	41.5	1	19.07	0
50	1	1	2	1	2	0	0	0	4	160	66	3	25.78	0
45	1	1	2	1	1	0	0	0	12	156	49.5	1	20.34	1
45	1	1	2	3	1	0	0	0	5	155	56	1	23.31	0
45	1	1	1	1	1	0	0	0	4	155.5	57	1	23.57	0
45	1	1	3	1	1	0	0	0	8	162	60	1	22.86	0
45	1	1	3	1	1	0	0	0	6	160	57	1	22.27	0
45	1	1	3	1	1	0	0	0	8	160	55	1	21.48	0
45	1	1	3	1	1	0	0	0	8	166	60.5	1	21.96	0
45	1	2	3	1	1	0	0	0	7	162.5	56.5	1	21.4	0
45	1	1	2	1	1	0	0	0	8	156	60	3	24.65	0
50	1	1	1	3	2	0	0	0	1	162	73.8	4	28.12	0
50	1	1	1	3	1	0	0	0	2	159	60	1	23.73	0
50	1	1	2	3	1	0	0	0	5	160	60	1	23.44	0
50	1	1	1	2	1	0	0	0	3	158.1	72.2	4	28.89	0
50	1	1	2	3	1	0	0	0	7	163	60	1	22.58	0
50	1	1	1	1	1	0	0	0	2	152	50	1	21.64	0
50	1	1	3	1	1	0	0	0	2	157.8	60.1	3	24.14	0
51	1	1	3	1	1	0	0	0	5	158	60	3	24.03	0
51	1	2	3	2	1	0	0	0	8	156	58	1	23.83	0
51	1	1	3	2	1	0	0	0	8	160	60	1	23.44	0
51	1	1	3	1	2	0	0	0	6	156	60	3	24.65	0
50	1	1	3	3	1	0	0	0	3	165	57	1	20.94	0
50	1	1	3	3	1	0	0	0	4	155	74	4	30.8	0
51	1	1	2	3	1	0	0	0	2	163	56	1	21.08	0
51	1	1	2	1	1	0	0	0	8	156	57	1	23.42	0
51	1	1	2	1	1	0	0	0	3	156	56	1	23.01	0
51	1	2	2	2	1	0	0	0	3	165.5	61.2	1	22.34	0
50	1	1	2	1	1	0	0	0	5	161	64	3	24.69	0
51	1	1	3	1	1	0	0	0	8	158	65	3	26.04	0
51	1	1	3	2	1	0	0	0	5	150	59.3	3	26.36	0
51	1	1	3	2	1	0	0	0	5	150	59.3	3	26.36	0
50	1	1	2	1	1	0	1	0	5	155.4	50.7	1	20.99	0
51	1	1	2	3	1	0	0	0	2	154	50	1	21.08	0
51	1	1	2	2	1	0	0	0	2	149.5	52	1	23.27	0
51	1	1	2	3	1	0	0	0	5	154.5	59	3	24.72	0
51	1	2	2	1	2	0	0	0	8	157.5	69.3	3	27.94	0
51	1	1	2	2	1	0	0	0	4	158	49	1	19.63	0
50	1	1	2	1	1	0	0	0	2	151	62.4	3	27.37	0
51	1	1	1	3	1	0	0	0	7	157	65.2	3	26.45	0
51	1	1	1	2	1	0	0	0	6	155	50.5	1	21.02	0
51	1	1	1	3	1	1	0	0	6	155	67	3	27.89	1
50	1	1	1	1	2	0	0	0	1	152	63.1	3	27.31	0
50	1	1	1	2	2	0	0	0	1	152	63.1	3	27.31	0
52	1	1	3	1	1	0	0	0	5	155	50	1	20.81	0
51	1	1	3	2	2	0	0	0	8	158	60	3	24.03	0
52	1	2	3	1	1	0	1	0	8	164	65	3	24.17	0
52	1	1	3	3	1	0	0	0	9	156	60.8	3	24.98	0
51	1	1	3	3	1	0	0	0	4	158	55	1	22.03	0
51	1	1	3	3	1	0	0	0	4	159	50	1	19.78	0
51	1	1	3	3	1	0	0	0	4	159	50	1	19.78	0
51	1	1	3	3	1	0	0	0	2	167	58	1	20.8	0
51	1	1	3	1	1	0	0	0	5	155	50	1	20.81	0
51	1	1	2	2	1	0	0	0	3	153	56	1	23.92	0
51	1	1	2	3	1	0	0	0	2	160	60	1	23.44	0
51	1	1	2	3	1	0	0	0	3	158	60	3	24.03	0
51	1	1	2	2	1	0	0	0	1	150	45	1	20	0
52	1	1	3	2	2	0	0	0	5	153	52	1	22.21	0
51	1	1	3	3	1	0	0	0	8	158	55.9	1	22.39	0
52	1	1	2	2	1	0	1	0	8	150	58.6	3	26.04	0
52	1	1	2	1	1	0	1	0	3	155	70	4	29.14	0
52	1	2	2	2	1	0	0	0	7	152	61	3	26.4	0
52	1	1	2	2	1	0	0	0	0	150	60	3	26.67	0
51	1	1	2	2	1	0	0	0	3	165	64.1	1	23.54	0
51	1	1	2	3	1	0	0	0	3	146.5	53	3	24.69	0
51	1	2	1	3	1	0	0	0	6	158	56.7	1	22.71	0
51	1	1	1	3	2	0	0	0	3	160	60	1	23.44	0
51	1	1	1	3	1	0	0	0	2	162	62	1	23.62	1
51	1	1	1	2	1	0	0	0	3	156	60.2	3	24.74	0
51	1	1	1	1	1	0	0	0	5	165	67	3	24.61	0
51	1	1	1	1	1	0	0	0	5	149	72	4	32.43	1
51	1	1	1	3	1	0	0	0	2	158	54	1	21.63	0
52	1	1	1	3	2	0	0	0	4	158	60	3	24.03	0
54	1	1	3	2	1	0	0	0	3	157	52.9	1	21.46	0
52	1	1	3	1	1	0	0	0	6	160	50	1	19.53	0
54	1	1	3	1	1	0	0	0	6	155	55	1	22.89	0
54	1	1	3	2	1	0	0	0	3	159	50	1	19.78	0
54	1	1	3	1	1	0	0	0	3	160	65.7	3	25.66	1
54	1	1	3	1	1	0	0	0	5	160	57	1	22.27	0
45	1	1	3	1	1	0	0	0	7	160	55	1	21.48	0
54	1	1	3	2	1	0	1	0	2	150	52.5	1	23.33	0
53	1	1	3	2	1	0	0	0	6	155	51	1	21.23	0
45	1	1	3	1	1	0	0	0	6	157	59.4	3	24.1	0
52	1	1	3	1	1	0	1	0	6	158	77	4	30.84	0
54	1	1	3	2	1	0	0	0	4	159	74	4	29.27	0
54	1	1	3	2	1	0	0	0	3	158	61	3	24.44	0
54	1	1	3	3	1	0	0	0	4	162.6	56.5	1	21.37	0
54	1	1	3	2	1	0	0	0	3	157.2	55.3	1	22.38	0
52	1	1	3	3	1	0	0	0	1	156	50	1	20.55	0
52	1	1	3	2	1	0	0	0	1	162	58	1	22.1	0
52	1	1	3	2	1	0	0	0	2	153	58	3	24.78	0
52	1	1	3	2	1	0	0	0	4	158	59	1	23.63	0
52	1	1	3	3	2	0	0	0	3	162.1	64.1	3	24.39	0
45	1	1	3	1	1	0	0	0	5	155	48	1	19.98	0
45	1	1	3	1	1	0	0	0	8	150	45	1	20	0
54	1	1	2	3	1	0	1	0	3	153	61.7	3	26.36	0
54	1	1	2	3	1	0	1	0	2	161	66.1	3	25.5	0
53	1	1	2	3	1	0	1	0	3	150	48	1	21.33	0
54	1	1	2	2	1	0	0	0	3	155	58	3	24.14	0
54	1	1	2	3	1	0	0	0	60	164	67	3	24.91	0
54	1	1	2	2	1	0	0	0	5	159	61.7	3	24.41	0
54	1	1	2	2	1	0	0	0	4	162	55.5	1	21.15	0
54	1	1	2	3	1	0	0	0	6	158	69	3	27.64	0
54	1	2	2	3	1	0	0	0	3	162	65	3	24.77	0
54	1	1	2	3	1	0	0	0	40	165	84.2	4	30.93	0
54	1	1	2	2	1	0	0	0	8	155	55	1	22.89	0
54	1	1	2	1	1	0	0	0	8	150	45	1	20	0
54	1	1	2	3	1	0	0	0	1	157	52	1	21.1	0
54	1	1	2	2	1	0	0	0	8	150	56	3	24.89	0
53	1	1	2	3	2	0	0	0	10	162	64	3	24.39	0
53	1	1	2	3	1	0	0	0	1	160	60	1	23.44	0
53	1	1	2	2	1	0	0	0	4	155.8	50.4	1	20.76	0
53	1	1	2	1	1	0	0	0	7	168	62	1	21.97	0
53	1	1	2	3	1	0	0	0	6	163	63	1	23.71	0
53	1	1	2	1	1	0	0	0	4	157	68	3	27.59	0
53	1	1	2	2	1	0	0	0	8	150	50	1	22.22	0
53	1	1	2	3	1	0	0	0	5	154	65	3	27.41	0
52	1	1	2	2	1	0	0	0	2	165	70	3	25.71	0
52	1	1	2	2	1	0	0	0	1	172	75	3	25.35	0
52	1	1	2	1	1	0	0	0	4	160	60.7	1	23.71	0
52	1	1	2	1	1	0	0	0	5	158	64	3	25.64	0
52	1	1	2	1	1	0	0	0	3	158	46	2	18.43	0
52	1	1	2	3	1	0	0	0	1	153	65	3	27.77	0
45	1	1	2	1	1	0	0	0	8	165	55	1	20.2	0
45	1	1	2	1	1	0	0	0	8	162	55	1	20.96	0
52	1	1	3	1	1	0	0	0	8	158	54	1	21.63	0
45	1	1	3	1	1	0	0	0	2	155.5	48	1	19.85	0
53	1	1	2	3	1	0	0	0	4	160	71.5	3	27.93	1
54	1	1	3	2	1	0	0	0	2	156.35	58.4	1	23.89	1
54	1	1	3	2	1	0	0	0	4	149	66	4	29.73	1
54	1	1	3	2	1	0	0	0	5	153.5	60	3	25.46	0
53	1	1	3	3	1	0	0	0	3	156	68	3	27.94	1
52	1	2	3	3	1	0	0	0	5	154	65.7	3	27.7	0
53	1	1	2	3	1	0	1	0	3	157	42.5	2	17.24	0
53	1	1	2	2	1	0	0	0	5	165	46	2	16.9	0
53	1	1	2	2	1	0	0	0	5	165	46	2	16.9	0
53	1	1	2	2	1	0	0	0	4	158	50	1	20.03	0
53	1	1	2	2	2	0	0	0	5	163	76.3	4	28.72	0
53	1	1	2	3	1	0	0	0	3	140	48	3	24.49	0
52	1	1	2	1	1	0	0	0	8	155	57.8	3	24.06	0
52	1	1	2	1	1	0	0	0	5	150	55	3	24.44	0
54	1	1	1	2	1	0	0	0	2	160	57.4	1	22.42	0
54	1	1	1	3	1	0	0	0	6	152.1	63.1	3	27.28	0
54	1	1	1	3	1	0	0	0	6	155	57.1	1	23.77	0
53	1	1	1	3	1	0	0	0	5	148	54	3	24.65	0
53	1	1	1	3	1	0	0	0	7	156.3	67.2	3	27.51	0
52	1	1	1	3	1	0	0	0	2	155	70	4	29.14	0
52	1	1	1	1	1	0	0	0	3	159	60	1	23.73	0
52	1	2	1	3	1	0	0	0	9	157	63	3	25.56	0
52	1	1	1	2	1	0	0	0	8	156	55	1	22.6	0
54	1	1	1	1	1	0	1	0	6	155	46	1	19.15	0
54	1	2	1	2	1	0	0	0	10	155	58	3	24.14	0
54	1	1	1	1	1	0	0	0	2	162.5	74	4	28.02	1
54	1	1	1	3	1	0	0	0	10	144.5	51.5	3	24.66	0
54	1	1	1	1	1	0	0	0	5	158	60	3	24.03	0
53	1	1	1	2	1	0	0	0	8	146	52.9	3	24.82	0
53	1	1	1	3	1	0	0	0	2	150	52	1	23.11	1
53	1	1	1	3	1	0	0	0	3	158	35	2	14.02	1
53	1	1	1	3	2	0	0	0	8	157	74.7	4	30.31	0
53	1	1	1	2	1	0	0	0	5	172	47.5	2	16.06	0
53	1	1	1	3	1	0	0	0	3	153	47	1	20.08	0
52	1	1	1	3	1	0	0	0	6	168.3	63.2	1	22.31	0
52	1	1	1	1	1	0	0	0	7	148.3	46.8	1	21.28	0
52	1	1	1	1	1	0	0	0	6	150	52	1	23.11	0
54	1	1	1	1	1	0	0	0	2	152	49	1	21.21	0
53	1	1	1	2	1	0	0	0	10	152.5	55.4	1	23.82	0
53	1	1	1	1	1	0	0	0	5	143	53.5	3	26.16	0
54	1	1	3	2	1	0	1	0	4	162	69	3	26.29	0
54	1	1	3	3	1	0	0	0	8	157	57.4	1	23.29	0
54	1	1	3	3	1	0	0	0	3	160	63	3	24.61	0
54	1	1	2	3	1	0	0	0	3	166	60.8	1	22.06	0
54	1	1	2	2	1	0	0	0	3	150	51	1	22.67	0
54	1	1	2	2	1	0	0	0	2	160	69	3	26.95	0
54	1	1	1	2	1	0	0	0	8	159.2	64.1	3	25.29	0
59	1	1	3	2	2	0	1	0	6	158	60	3	24.03	0
65	2	1	3	1	1	0	0	1	8	160	51	1	19.92	0
61	2	1	3	1	1	0	0	1	3	165.1	71.5	3	26.23	0
55	1	1	3	2	1	0	0	1	4	150	60	3	26.67	0
49	1	1	3	3	1	0	0	1	3	150	52.8	1	23.47	0
45	1	1	3	1	1	0	0	1	8	158	57	1	22.83	0
59	1	1	3	1	1	0	0	0	5	153	48.6	1	20.76	0
59	1	1	3	1	1	0	0	0	8	161	51	1	19.68	0
68	2	2	3	2	1	0	0	1	8	152.4	45.5	1	19.59	0
65	2	1	3	2	1	0	0	1	4	158	60	3	24.03	0
64	2	1	3	2	1	0	0	1	6	160	58	1	22.66	0
59	1	1	3	2	1	0	0	1	3	161	58	1	22.38	0
53	1	1	3	3	1	0	0	1	7	155	70	4	29.14	0
51	1	1	3	2	1	0	0	1	5	160	65	3	25.39	0
51	1	2	3	2	1	0	0	1	8	157	52	1	21.1	0
47	1	1	3	1	1	0	0	1	8	152	50.6	1	21.9	0
47	1	1	3	1	1	0	0	1	4	156	50	1	20.55	0
46	1	1	3	1	1	0	0	1	8	163	62	1	23.34	0
61	2	1	3	2	1	0	0	0	3	158.1	65.1	3	26.04	0
60	2	1	3	2	1	0	0	0	4	148	132	4	60.26	1
59	1	1	3	1	1	0	0	0	4	158	60	3	24.03	0
56	1	1	3	1	1	0	0	0	4	152	45	1	19.48	0
55	1	1	3	1	1	0	0	0	4	154	46	1	19.4	0
59	1	1	3	2	1	0	1	0	4	159	79	4	31.25	0
56	1	1	3	2	1	0	1	0	30	162	65	3	24.77	0
65	2	1	3	2	1	0	0	1	8	160	65	3	25.39	1
63	2	1	3	2	1	0	0	1	8	158	67.1	3	26.88	1
59	1	1	3	2	1	0	0	1	7	159	54.5	1	21.56	0
50	1	1	3	1	1	0	0	1	8	160	65	3	25.39	0
49	1	1	3	1	1	0	0	1	62	160	62	3	24.22	0
45	1	1	3	1	1	0	0	1	8	163	61.5	1	23.15	0
45	1	1	3	1	1	0	0	1	6	163	75	4	28.23	0
61	2	1	3	2	1	0	0	0	4	156	55	1	22.6	0
61	2	1	3	1	1	0	0	0	6	160.2	55.1	1	21.47	0
56	1	1	3	1	1	0	0	0	8	158	58	1	23.23	0
55	1	1	3	2	1	0	0	0	3	152	55	1	23.81	0
60	2	1	3	2	1	0	0	0	4	160	60	1	23.44	0
55	1	1	3	2	1	0	0	0	2	155	48	1	19.98	0
54	1	1	3	1	1	1	1	1	2	159	52.5	1	20.77	0
59	1	2	3	2	1	0	1	0	4	155	62.5	3	26.01	0
56	1	1	3	2	1	0	1	0	1	160	60	1	23.44	0
54	1	1	3	1	1	0	1	1	4	162.2	56.4	1	21.44	0
60	2	1	3	2	1	0	1	0	5	160	56.2	1	21.95	0
60	2	1	3	2	1	0	1	0	4	169	84	4	29.41	0
60	2	1	3	2	1	0	1	0	4	155.5	61.5	3	25.43	1
58	1	1	3	1	1	0	1	0	5	160	63	3	24.61	0
69	2	1	3	2	2	0	0	1	3	162	65	3	24.77	1
65	2	1	3	2	1	0	0	1	3	165.4	60.6	1	22.15	0
65	2	1	3	3	1	0	0	1	2	160.3	65.2	3	25.37	0
64	2	1	3	2	1	0	0	1	5	156	58	1	23.83	0
62	2	1	3	2	2	0	0	1	2	153	52	1	22.21	0
62	2	1	3	2	1	0	0	1	3	156	55	1	22.6	0
62	2	1	3	2	1	0	0	1	5	169.2	62.3	1	21.76	0
61	2	1	3	2	1	0	0	1	5	160.3	55.9	1	21.75	0
61	2	1	3	2	1	0	0	1	3	160	60	1	23.44	0
61	2	1	3	2	1	0	0	1	3	150	46.2	1	20.53	0
60	2	1	3	2	1	0	0	1	4	158.4	59.8	1	23.83	0
60	2	1	3	2	1	0	0	1	1	157	42	2	17.04	0
60	2	1	3	3	1	0	0	1	5	156.4	56.5	1	23.1	0
59	1	1	3	3	1	0	0	1	0	158.4	50.4	1	20.09	0
57	1	1	3	2	1	0	0	1	5	154	55	1	23.19	0
56	1	1	3	1	1	0	0	1	7	165	50	2	18.37	0
53	1	1	3	2	1	0	0	1	8	162.3	62.2	1	23.61	0
52	1	1	3	1	1	0	0	1	2	158	50	1	20.03	0
51	1	2	3	3	1	0	0	1	4	158	58	1	23.23	0
51	1	1	3	1	1	0	0	1	3	156	53	1	21.78	0
51	1	1	3	1	1	0	0	1	7	156	53	1	21.78	0
50	1	1	3	1	1	0	0	1	10	157	56.6	1	22.96	0
49	1	1	3	1	1	0	0	1	4	158	65	3	26.04	0
49	1	1	3	1	1	0	0	1	3	162	61	1	23.24	0
47	1	1	3	3	1	0	0	1	7	155	52	1	21.64	0
47	1	1	3	1	1	0	0	1	3	160	48	1	18.75	0
47	1	1	3	1	1	0	0	1	9	155	54	1	22.48	0
47	1	1	3	1	1	0	0	1	4	170	65	1	22.49	0
47	1	1	3	1	1	0	0	1	8	164	56	1	20.82	0
47	1	1	3	1	1	0	0	1	7	158	58	1	23.23	0
47	1	1	3	1	2	0	0	1	6	165	60	1	22.04	0
47	1	1	3	1	1	0	0	1	5	158	75	4	30.04	0
46	1	1	3	1	1	0	0	1	3	158	55	1	22.03	0
46	1	1	3	1	1	0	0	1	5	156	54	1	22.19	0
46	1	1	3	1	2	0	0	1	2	160	53	1	20.7	0
46	1	1	3	1	1	0	0	1	7	157.2	47.5	1	19.22	0
45	1	2	3	3	1	0	0	1	6	158	55	1	22.03	0
45	1	1	3	1	1	0	0	1	2	169.1	53.2	1	18.6	0
45	1	1	3	1	1	0	0	1	6	157	53	1	21.5	0
61	2	1	3	2	1	0	0	0	1	165	67	3	24.61	0
61	2	1	3	2	1	0	0	0	4	150	59.2	3	26.31	0
61	2	1	3	2	1	0	0	0	5	154	57.1	3	24.08	0
60	2	1	3	2	1	0	0	0	7	156	50	1	20.55	0
60	2	1	3	2	1	0	0	0	6	168.1	68.9	3	24.38	0
60	2	1	3	2	1	0	0	0	3	153	43	2	18.37	0
60	2	1	3	2	1	0	0	0	5	160.5	60.5	1	23.49	0
60	2	1	3	3	1	0	0	0	6	155	64	3	26.64	0
59	1	1	3	2	1	0	0	0	4	163	63	1	23.71	0
59	1	1	3	2	1	0	0	0	6	158	64.1	3	25.68	0
59	1	1	3	2	1	0	0	0	3	162	60	1	22.86	0
59	1	1	3	1	1	0	0	0	5	160	67	3	26.17	0
59	1	1	3	2	1	0	0	0	3	153	46	1	19.65	0
58	1	1	3	2	1	0	0	0	3	157	53	1	21.5	0
58	1	1	3	2	1	0	0	0	3	158	58	1	23.23	0
58	1	1	3	2	1	0	0	0	3	158	55	1	22.03	0
58	1	2	3	3	1	0	0	0	2	156	50	1	20.55	0
57	1	1	3	2	1	0	0	0	3	161	68	3	26.23	0
56	1	2	3	2	1	0	0	0	8	167	68	3	24.38	0
56	1	1	3	2	1	0	0	0	3	153	48	1	20.5	0
56	1	1	3	3	1	0	0	0	7	157	51.8	1	21.02	0
56	1	1	3	2	1	0	0	0	6	166.2	61.3	1	22.19	0
56	1	1	3	2	1	0	0	0	6	162	60	1	22.86	0
56	1	1	3	3	1	0	0	0	3	160	60	1	23.44	0
56	1	2	3	2	1	0	0	0	6	160.3	64	3	24.91	1
55	1	1	3	2	1	0	0	0	0	160	67	3	26.17	0
55	1	1	3	2	1	0	0	0	2	154	63	3	26.56	0
55	1	1	3	2	1	0	0	0	3	160	60	1	23.44	0
55	1	1	3	2	1	0	0	0	5	169	61	1	21.36	0
54	1	1	3	2	1	0	0	0	4	162	130	4	49.54	0
55	1	1	2	2	1	1	1	1	4	158	84	4	33.65	0
47	1	1	2	3	1	1	1	1	5	158.1	52.2	1	20.88	0
45	1	1	2	1	1	0	1	1	12	158.3	85.6	4	34.16	0
60	2	1	2	2	1	0	1	0	5	153	50	1	21.36	0
59	1	1	2	2	2	0	1	0	2	160	65	3	25.39	0
84	3	2	2	3	1	0	0	1	10	156	40	2	16.44	0
78	3	1	2	2	1	0	0	1	3	155	54	1	22.48	0
76	3	1	2	2	1	0	0	1	5	140	45	1	22.96	0
68	2	2	2	1	1	0	0	1	7	158	50	1	20.03	0
66	2	1	2	2	1	0	0	1	5	155.2	60.3	3	25.03	0
65	2	1	2	2	1	0	0	1	3	160	64.5	3	25.2	0
65	2	1	2	3	1	0	0	1	4	172	80	3	27.04	0
64	2	1	2	2	1	0	0	1	3	156	60	3	24.65	0
63	2	1	2	3	1	0	0	1	1	158.4	45.5	2	18.13	0
62	2	1	2	3	1	0	0	1	2	156	58	1	23.83	0
62	2	1	2	1	1	0	0	1	5	165	65	1	23.88	0
62	2	1	2	2	1	0	0	1	5	163.5	70.2	3	26.26	0
62	2	1	2	1	1	0	0	1	6	158	55	1	22.03	0
62	2	1	2	2	1	0	0	1	6	159	58	1	22.94	0
61	2	1	2	1	1	0	0	1	6	153	45	1	19.22	0
60	2	1	2	3	1	0	0	1	8	155	72	4	29.97	0
60	2	1	2	3	1	0	0	1	6	160.2	55.1	1	21.47	0
58	1	1	2	3	1	0	0	1	5	158	60.2	3	24.11	0
56	1	1	2	1	1	0	0	1	6	154	54.1	1	22.81	0
56	1	1	2	2	1	0	0	1	5	156	52.5	1	21.57	0
55	1	1	2	2	1	0	0	1	6	162	60	1	22.86	0
55	1	1	2	1	1	0	0	1	5	162	54	1	20.58	0
55	1	1	2	3	1	0	0	1	4	170	77	3	26.64	0
54	1	1	2	3	1	0	0	1	3	155	55.5	1	23.1	0
54	1	1	2	3	1	0	0	1	4	158	67.2	3	26.92	0
54	1	1	2	2	1	0	0	1	0	160	55	1	21.48	0
54	1	1	2	3	1	0	0	1	1	164	54	1	20.08	0
53	1	1	2	1	2	0	0	1	4	163	50	1	18.82	0
53	1	1	2	3	1	0	0	1	6	155	53	1	22.06	0
53	1	1	2	3	1	0	0	1	3	155	58	3	24.14	0
53	1	1	2	3	1	0	0	1	3	160.1	60.1	1	23.45	0
52	1	1	2	3	1	0	0	1	2	155	46	1	19.15	0
52	1	1	2	3	1	0	0	1	4	152	57	3	24.67	0
52	1	1	2	1	1	0	0	1	7	160	43.5	2	16.99	0
51	1	1	2	1	1	0	0	1	5	156	54	1	22.19	0
51	1	1	2	1	1	0	0	1	12	164	60	1	22.31	0
50	1	1	2	3	1	0	0	1	5	155	58.3	3	24.27	0
50	1	1	2	1	1	0	0	1	4	159	65	3	25.71	0
50	1	1	2	3	1	0	0	1	10	160	53.5	1	20.9	0
50	1	1	2	1	1	0	0	1	6	155	50.2	1	20.89	0
50	1	2	2	1	1	0	0	1	5	149.7	47.6	1	21.24	0
49	1	1	2	1	1	0	0	1	8	158	52	1	20.83	0
49	1	2	2	1	1	0	0	1	8	153	52	1	22.21	0
49	1	1	2	1	1	0	0	1	2	152	48	1	20.78	0
49	1	1	2	3	1	0	0	1	3	160	62	3	24.22	0
49	1	1	2	3	1	0	0	1	4	155.2	52.4	1	21.75	0
48	1	1	2	1	1	0	0	1	11	157.1	74.4	4	30.15	0
48	1	1	2	1	1	0	0	1	10	158	63.8	3	25.56	0
48	1	1	2	1	1	0	0	1	8	158	60	3	24.03	0
48	1	1	2	1	1	0	0	1	5	157	53	1	21.5	0
48	1	1	2	1	1	0	0	1	6	170	60	1	20.76	0
48	1	1	2	3	1	0	0	1	6	160	60	1	23.44	0
48	1	1	2	1	1	0	0	1	8	156	55	1	22.6	1
47	1	1	2	1	1	0	0	1	1	165	64	1	23.51	1
47	1	1	2	1	1	0	0	1	30	151	50.4	1	22.1	0
47	1	1	2	1	1	0	0	1	4	158	53	1	21.23	0
47	1	1	2	3	1	0	0	1	8	159	58	1	22.94	0
47	1	1	2	3	1	0	0	1	5	158	55.2	1	22.11	0
47	1	1	2	3	1	0	0	1	7	154	57	3	24.03	0
47	1	1	2	3	1	0	0	1	6	150	45	1	20	0
46	1	1	2	3	1	0	0	1	8	156	60	3	24.65	0
46	1	1	2	1	1	0	0	1	6	155	67	3	27.89	0
46	1	1	2	1	1	0	0	1	5	161	48.3	1	18.63	0
46	1	1	2	1	1	0	0	1	6	158	52	1	20.83	0
45	1	1	2	1	1	0	0	1	8	160	67	3	26.17	0
45	1	1	2	1	1	0	0	1	9	165	60	1	22.04	0
45	1	1	2	1	1	0	0	1	8	158	69.5	3	27.84	0
45	1	1	2	1	1	0	0	1	4	157	60	3	24.34	0
61	2	1	2	2	2	0	0	0	6	160	54	1	21.09	0
61	2	1	2	2	1	0	0	0	2	153	70	4	29.9	0
61	2	1	2	2	1	0	0	0	7	165	70	3	25.71	0
61	2	1	2	1	1	0	0	0	8	158	55	1	22.03	0
60	2	1	2	1	1	0	0	0	3	160	60	1	23.44	0
60	2	1	2	3	1	0	0	0	3	158	59	1	23.63	0
60	2	1	2	2	1	0	0	0	4	173	70	1	23.39	0
60	2	1	2	2	1	0	0	0	4	162	62.5	1	23.81	0
60	2	1	2	3	1	0	0	0	3	155	63.5	3	26.43	0
60	2	1	2	3	1	0	0	0	5	150	42	1	18.67	0
59	1	1	2	3	1	0	0	0	2	159	53	1	20.96	0
59	1	1	2	3	1	0	0	0	4	158	55.2	1	22.11	0
59	1	1	2	3	1	0	0	0	3	150	54	3	24	0
59	1	1	2	2	1	0	0	0	3	162	60	1	22.86	0
59	1	2	2	2	1	0	0	0	12	163	54	1	20.32	0
59	1	1	2	3	1	0	0	0	5	159	55	1	21.76	0
58	1	1	2	2	1	0	0	0	6	160	66	3	25.78	0
58	1	1	2	1	1	0	0	0	2	157	116	4	47.06	0
58	1	1	2	2	1	0	0	0	8	155	65	3	27.06	0
58	1	1	2	2	1	0	0	0	2	157.6	61	3	24.56	0
58	1	1	2	3	1	0	0	0	4	156	53	1	21.78	0
57	1	1	2	1	1	0	0	0	7	155	58	3	24.14	0
57	1	1	2	1	2	0	0	0	1	162	55	1	20.96	0
57	1	1	2	3	1	0	0	0	5	168	57.4	1	20.34	0
57	1	1	2	3	1	0	0	0	5	155	50	1	20.81	0
56	1	1	2	3	2	0	0	0	2	152	58	3	25.1	0
56	1	1	2	3	1	0	0	0	5	153	53.8	1	22.98	0
56	1	1	2	2	1	0	0	0	3	144	50.1	3	24.16	0
56	1	1	2	3	1	0	0	0	4	160	64	3	25	0
56	1	1	2	3	1	0	0	0	5	162	62	1	23.62	0
56	1	1	2	2	1	0	0	0	5	159	85.7	4	33.9	0
56	1	1	2	2	1	0	0	0	5	155	43	2	17.9	0
55	1	1	2	3	1	0	0	0	6	160	55	1	21.48	0
55	1	1	2	1	1	0	0	0	3	161	70	3	27.01	0
55	1	1	2	2	2	0	0	0	7	155	62.3	3	25.93	0
55	1	1	2	2	1	0	0	0	3	155.2	54.3	1	22.54	0
55	1	1	2	2	1	0	0	0	2	158	65	3	26.04	0
55	1	1	2	3	1	0	0	0	1	158.4	65.6	3	26.15	0
55	1	1	2	2	1	0	0	0	3	158	53.5	1	21.43	0
55	1	1	2	3	1	0	0	0	2	155	58	3	24.14	0
55	1	1	2	2	1	0	0	0	8	165	75	3	27.55	0
55	1	1	2	3	1	0	0	0	10	160	65	3	25.39	0
54	1	1	2	2	1	0	0	0	6	163	65	3	24.46	0
54	1	1	2	1	1	0	0	0	5	158	50	1	20.03	0
47	1	1	3	1	1	0	0	1	1	156	49.7	1	20.42	0
45	1	1	3	1	2	0	0	1	10	160	51.6	1	20.16	0
58	1	1	2	1	1	0	0	1	6	163	80.2	4	30.19	0
58	1	1	2	2	1	0	0	1	12	155	55	1	22.89	0
45	1	1	2	3	1	0	0	1	6	155	45	1	18.73	1
55	1	1	2	1	1	0	0	0	2	160	52	1	20.31	1
49	1	1	3	1	1	1	0	1	0	160	53	1	20.7	0
74	2	1	3	2	1	0	1	1	4	153	55	1	23.5	0
60	2	1	3	2	1	0	0	1	3	153	64	3	27.34	0
60	2	1	3	1	1	0	0	1	12	153	60	3	25.63	0
57	1	1	3	2	1	0	0	1	3	149	54.8	3	24.68	0
57	1	1	3	3	2	0	0	1	4	158	59.9	1	23.99	0
54	1	1	3	2	1	0	0	1	2	165	62.7	1	23.03	0
53	1	1	3	1	2	0	0	1	2	160	75	4	29.3	0
53	1	1	3	3	2	0	0	1	8	154	46.4	1	19.56	0
52	1	1	3	1	2	0	0	1	8	144	47.8	1	23.05	0
51	1	1	3	1	1	0	0	1	1	153	49	1	20.93	0
50	1	1	3	1	1	0	0	1	12	156	59	3	24.24	0
49	1	1	3	2	2	0	0	1	1	150	47.7	1	21.2	0
49	1	1	3	1	1	0	0	1	4	155	66	3	27.47	0
45	1	1	3	1	1	0	0	1	8	160	64.2	3	25.08	0
60	2	1	3	1	1	0	0	0	10	153	62.5	3	26.7	1
56	1	1	3	2	1	0	0	0	4	165	60	1	22.04	0
61	2	2	2	3	1	1	0	0	5	155	58.9	3	24.52	1
59	1	1	2	1	2	0	1	1	6	159.5	64.9	3	25.51	0
54	1	1	2	3	2	0	1	1	8	150	41.2	2	18.31	0
46	1	1	2	1	1	0	1	1	12	152.3	54.3	1	23.41	0
48	1	1	2	1	1	0	1	1	0	160	61	1	23.83	0
87	3	2	2	3	1	0	0	1	12	159	50.5	1	19.98	0
78	3	2	2	3	1	0	0	1	10	147	50.7	1	23.46	0
77	3	1	2	2	1	0	0	1	8	153	34.9	2	14.91	0
72	2	1	2	1	1	0	0	1	2	151	52	1	22.81	1
68	2	1	2	2	1	0	0	1	7	149	55	3	24.77	0
64	2	1	2	2	1	0	0	1	8	145	60	4	28.54	0
63	2	1	2	3	1	0	0	1	8	150	43.8	1	19.47	0
63	2	1	2	3	1	0	0	1	5	150.2	49.1	1	21.76	0
62	2	1	2	1	2	0	0	1	8	155.5	53.4	1	22.08	0
61	2	1	2	3	1	0	0	1	4	150	55	3	24.44	0
59	1	2	2	3	1	0	0	1	8	151	62.1	3	27.24	0
59	1	1	2	3	1	0	0	1	4	156	60	3	24.65	0
57	1	1	2	1	2	0	0	1	6	150	67.8	4	30.13	0
55	1	1	2	1	1	0	0	1	2	150	44	1	19.56	0
55	1	1	2	3	1	0	0	1	3	147	51	1	23.6	0
55	1	1	2	3	1	0	0	1	3	147	51	1	23.6	0
53	1	1	2	3	1	0	0	1	8	160.2	68.8	3	26.81	0
53	1	2	2	1	1	0	0	1	4	168	57.1	1	20.23	0
52	1	1	2	3	1	0	0	1	8	158	65	3	26.04	0
52	1	2	2	1	1	0	0	1	5	150	55	3	24.44	0
52	1	1	2	1	2	0	0	1	10	155.3	45.7	1	18.95	0
51	1	1	2	3	1	0	0	1	3	155	64.4	3	26.81	0
51	1	1	2	1	1	0	0	1	8	152.5	63.5	3	27.3	0
51	1	1	2	1	1	0	0	1	4	150	46.6	1	20.71	0
51	1	1	2	1	1	0	0	1	8	155	38.9	2	16.19	0
51	1	1	2	1	1	0	0	1	8	155	38.9	2	16.19	0
50	1	1	2	1	1	0	0	1	0	156	56	1	23.01	0
50	1	1	2	1	2	0	0	1	6	151	62.6	3	27.45	0
50	1	1	2	1	1	0	0	1	0	169	55	1	19.26	0
50	1	1	2	1	2	0	0	1	8	147.3	54.7	3	25.21	0
49	1	1	2	1	1	0	0	1	0	166	60	1	21.77	0
49	1	1	2	1	1	0	0	1	6	146	53.1	3	24.91	0
49	1	1	2	1	1	0	0	1	3	156	46	1	18.9	1
49	1	1	2	1	1	0	0	1	0	158	60	3	24.03	0
47	1	1	2	1	1	0	0	1	4	165	63.5	1	23.32	0
47	1	1	2	3	1	0	0	1	4	156	62	3	25.48	0
47	1	1	2	3	2	0	0	1	1	150	49	1	21.78	0
46	1	1	2	1	2	0	0	1	4	158	59.4	1	23.79	0
46	1	1	2	1	1	0	0	1	3	157	76.1	4	30.87	0
46	1	1	2	2	2	0	0	1	2	160	47	2	18.36	0
45	1	1	2	1	1	0	0	1	2	146	47	1	22.05	0
45	1	1	2	3	2	0	0	1	10	159	69.5	3	27.49	0
45	1	1	2	1	1	0	0	1	3	148	55.5	3	25.34	0
45	1	1	2	1	1	0	0	1	11	153.5	56.8	3	24.11	0
45	1	1	2	1	1	0	0	1	2	158	54	1	21.63	0
45	1	1	2	1	1	0	0	1	3	157	52	1	21.1	0
45	1	1	2	1	1	0	0	1	8	167	65.2	1	23.38	0
45	1	1	2	1	1	0	0	1	2	162.2	51.9	1	19.73	1
45	1	2	2	1	2	0	0	1	10	151.7	43.7	1	18.99	0
61	2	1	2	1	2	0	0	0	7	158	56	1	22.43	0
61	2	1	2	2	1	0	0	0	4	155	58	3	24.14	0
61	2	1	2	3	1	0	0	0	3	153.5	49.5	1	21.01	1
60	2	2	2	2	1	0	0	0	4	150	51	1	22.67	0
59	1	1	2	3	1	0	0	0	3	150	60	3	26.67	1
59	1	1	2	2	1	0	0	0	3	150	62	3	27.56	1
59	1	1	2	2	1	0	0	0	7	157	77	4	31.24	1
59	1	1	2	1	2	0	0	0	9	150.3	67.4	4	29.84	0
59	1	1	2	2	2	0	0	0	3	160	64.9	3	25.35	0
58	1	1	2	1	1	0	0	0	0	150	53	1	23.56	1
58	1	1	2	1	2	0	0	0	5	150	67	4	29.78	0
58	1	2	2	1	1	0	0	0	4	154	58	3	24.46	0
57	1	1	2	1	1	0	0	0	3	150.8	54	1	23.75	1
57	1	1	2	3	2	0	0	0	6	157	53.3	1	21.62	0
57	1	2	2	3	1	0	0	0	3	153	75	4	32.04	1
57	1	1	2	3	1	0	0	0	2	142	50.5	3	25.04	0
57	1	1	2	1	1	0	0	0	5	157	55	1	22.31	0
56	1	1	2	1	1	0	0	0	3	153	52	1	22.21	0
56	1	1	2	3	1	0	0	0	5	154	52.5	1	22.14	1
56	1	1	2	2	2	0	0	0	1	137	51.4	3	27.39	0
56	1	1	2	2	1	0	0	0	5	150	65.7	4	29.2	0
55	1	1	2	1	1	0	0	0	3	155.5	69.5	4	28.74	0
55	1	1	2	3	1	0	0	0	8	148	46	1	21	0
55	1	1	2	1	1	0	0	0	3	154	51	1	21.5	1
88	3	2	1	3	1	1	1	1	8	155	60	3	24.97	0
57	1	1	1	3	1	1	1	0	5	155	60	3	24.97	0
60	2	1	1	3	1	0	1	1	4	161	62.5	3	24.11	1
77	3	2	1	3	1	0	0	1	6	155	51.5	1	21.44	1
72	2	1	1	2	1	0	0	1	4	146	68.2	4	31.99	0
68	2	1	1	3	1	0	0	1	5	155.3	50.6	1	20.98	0
68	2	1	1	3	1	0	0	1	10	160	64.3	3	25.12	1
67	2	2	1	3	1	0	0	1	12	155.2	53.6	1	22.25	0
66	2	1	1	3	1	0	0	1	6	151	60	3	26.31	0
66	2	1	1	3	1	0	0	1	3	149	45.5	1	20.49	0
66	2	1	1	3	1	0	0	1	6	160	48	1	18.75	0
66	2	1	1	3	1	0	0	1	3	154	50	1	21.08	0
66	2	1	1	2	1	0	0	1	3	152	50	1	21.64	0
65	2	1	1	3	1	0	0	1	5	155	62	3	25.81	0
65	2	1	1	2	1	0	0	1	5	155	52.5	1	21.85	0
64	2	1	1	3	1	0	0	1	4	160	60	1	23.44	0
63	2	1	1	1	1	0	0	1	4	160	63.5	3	24.8	0
62	2	1	1	3	1	0	0	1	5	150	42	1	18.67	0
62	2	1	1	2	1	0	0	1	5	158	51	1	20.43	0
62	2	1	1	3	1	0	0	1	8	163	54	1	20.32	0
61	2	1	1	3	1	0	0	1	5	152	69	4	29.86	1
60	2	2	1	2	1	0	0	1	5	155	79	4	32.88	0
60	2	1	1	3	1	0	0	1	3	150	50	1	22.22	0
59	1	1	1	3	1	0	0	1	4	155	53.2	1	22.14	0
59	1	1	1	3	1	0	0	1	0	158.4	53.2	1	21.2	0
59	1	1	1	2	1	0	0	1	5	156	49	1	20.13	0
58	1	1	1	3	1	0	0	1	3	159	68.6	3	27.14	0
58	1	1	1	2	1	0	0	1	5	156	58	1	23.83	0
58	1	1	1	1	1	0	0	1	6	142	53.6	3	26.58	0
57	1	1	1	3	1	0	0	1	1	156	60.5	3	24.86	0
56	1	1	1	3	1	0	0	1	5	160.5	53.2	1	20.65	0
56	1	1	1	3	1	0	0	1	4	158	45	2	18.03	0
56	1	1	1	1	1	0	0	1	2	154	52	1	21.93	0
55	1	1	1	3	1	0	0	1	4	150	58	3	25.78	0
55	1	1	1	3	1	0	0	1	4	158	60	3	24.03	0
55	1	1	1	3	1	0	0	1	6	148	47.9	1	21.87	0
54	1	1	1	3	1	0	0	1	5	158.4	65.1	3	25.95	0
54	1	1	1	3	1	0	0	1	8	154	67	4	28.25	0
53	1	1	1	3	1	0	0	1	8	150	51	1	22.67	0
52	1	1	1	3	1	0	0	1	5	160	64	3	25	0
52	1	1	1	3	1	0	0	1	6	165	67	3	24.61	0
52	1	1	1	3	1	0	0	1	4	155	47.5	1	19.77	0
51	1	1	1	2	1	0	0	1	4	153	60	3	25.63	0
51	1	1	1	3	1	0	0	1	3	154	58	3	24.46	0
50	1	1	1	3	1	0	0	1	2	156	64.6	3	26.55	0
49	1	1	1	3	1	0	0	1	6	160	55	1	21.48	0
48	1	1	1	1	1	0	0	1	1	151	43	1	18.86	0
46	1	1	1	3	1	0	0	1	8	154.7	66.3	3	27.7	0
45	1	1	1	1	1	0	0	1	10	157.4	85.2	4	34.39	0
45	1	1	1	3	1	0	0	1	2	150.2	49.9	1	22.12	0
61	2	1	1	3	1	0	0	0	1	158	70	4	28.04	0
61	2	2	1	2	1	0	0	0	7	160.3	59.1	1	23	1
61	2	1	1	3	1	0	0	0	7	158	50	1	20.03	0
60	2	1	1	2	1	0	0	0	4	158	54	1	21.63	0
60	2	1	1	3	1	0	0	0	5	160	54.7	1	21.37	0
60	2	1	1	3	1	0	0	0	3	165.3	62.8	1	22.98	0
60	2	2	1	1	1	0	0	0	6	158	60	3	24.03	0
60	2	1	1	3	1	0	0	0	2	155	65	3	27.06	0
60	2	1	1	2	1	0	0	0	6	154	55	1	23.19	0
59	1	1	1	3	1	0	0	0	3	157	53.9	1	21.87	0
58	1	1	1	1	1	0	0	0	2	155	60	3	24.97	0
58	1	1	1	1	1	0	0	0	1	153	53	1	22.64	0
58	1	1	1	3	1	0	0	0	2	157	50	1	20.28	0
58	1	1	1	2	1	0	0	0	4	154	56.5	1	23.82	0
57	1	1	1	2	1	0	0	0	9	158	102	4	40.86	1
57	1	1	1	3	1	0	0	0	4	160	54	1	21.09	0
57	1	1	1	2	1	0	0	0	2	156	46.1	1	18.94	0
57	1	1	1	3	1	0	0	0	2	157	54	1	21.91	0
57	1	1	1	2	2	0	0	0	2	155	61.4	3	25.56	0
57	1	1	1	3	1	0	0	0	3	157	52	1	21.1	0
57	1	1	1	2	1	0	0	0	2	155	65	3	27.06	0
57	1	1	1	2	1	0	0	0	5	162	55	1	20.96	1
56	1	1	1	3	1	0	0	0	1	108.5	68.7	4	58.36	0
56	1	1	1	3	1	0	0	0	3	155.2	60.1	3	24.95	0
56	1	1	1	3	1	0	0	0	4	158	52.1	1	20.87	0
56	1	1	1	3	2	0	0	0	5	155	50	1	20.81	0
56	1	1	1	2	1	0	0	0	2	160	61	1	23.83	0
55	1	1	1	3	1	0	0	0	2	150	51	1	22.67	0
55	1	1	1	3	1	0	0	0	4	158	57	1	22.83	0
55	1	1	1	2	1	0	0	0	3	164	70	3	26.02	1
55	1	1	1	3	1	0	0	0	2	156	45	2	18.49	0
55	1	1	1	3	2	0	0	0	8	159	65	3	25.71	0
55	1	1	1	3	1	0	0	0	4	153.2	52.4	1	22.33	0
55	1	1	1	3	1	0	0	0	2	152	56.2	3	24.32	0
83	3	2	1	2	1	1	0	1	9	162	54.1	1	20.61	0
58	1	1	1	3	1	1	0	0	8	160	50	1	19.53	0
57	1	1	1	2	1	0	1	1	12	152	67.4	4	29.17	0
48	1	1	1	3	1	0	1	1	8	165	52.3	1	19.21	0
59	1	1	1	2	1	0	1	0	6	155	54	1	22.48	0
60	2	1	1	3	2	0	1	0	6	149	50	1	22.52	1
55	1	1	1	3	1	0	0	0	5	144	50	3	24.11	1
95	3	2	1	3	1	0	0	1	10	141	37.4	1	18.81	0
87	3	1	1	2	1	0	0	1	8	145.5	45.7	1	21.59	0
86	3	2	1	2	1	0	0	1	8	148.1	50.5	1	23.02	0
85	3	2	1	3	1	0	0	1	10	148.5	54.3	3	24.62	0
74	2	2	1	2	1	0	0	1	10	145	49.5	1	23.54	0
74	2	1	1	2	1	0	0	1	4	152	47.7	1	20.65	0
73	2	2	1	3	1	0	0	1	8	153	66.4	4	28.37	0
72	2	1	1	1	1	0	0	1	8	158	57.6	1	23.07	0
72	2	1	1	1	1	0	0	1	8	158	57.6	1	23.07	0
69	2	1	1	2	1	0	0	1	3	160	51.3	1	20.04	0
68	2	2	1	2	2	0	0	1	8	149.5	60.5	3	27.07	0
68	2	1	1	2	2	0	0	1	1	151	60.6	3	26.58	0
66	2	1	1	2	1	0	0	1	6	148	50.6	1	23.1	0
66	2	1	1	3	1	0	0	1	10	152	66.1	4	28.61	0
66	2	1	1	2	1	0	0	1	8	143	51.5	3	25.18	0
65	2	2	1	2	1	0	0	1	8	153.5	56.1	1	23.81	0
65	2	1	1	2	1	0	0	1	9	150	54	3	24	0
62	2	1	1	2	1	0	0	1	2	148	49.3	1	22.51	0
61	2	2	1	2	1	0	0	1	7	154	56.5	1	23.82	0
61	2	1	1	3	2	0	0	1	8	155	56.4	1	23.48	1
60	2	2	1	2	1	0	0	1	0	158	70	4	28.04	0
60	2	1	1	3	1	0	0	1	4	154.8	71.5	4	29.84	1
60	2	1	1	2	1	0	0	1	2	150	58.1	3	25.82	0
59	1	1	1	2	1	0	0	1	6	165	60.7	1	22.3	0
58	1	1	1	3	2	0	0	1	2	153	56	1	23.92	0
58	1	1	1	2	2	0	0	1	7	154.4	41.7	2	17.49	0
57	1	1	1	1	1	0	0	1	6	158	57.9	1	23.19	0
57	1	1	1	3	1	0	0	1	6	145	50	1	23.78	0
55	1	1	1	3	1	0	0	1	4	163	65	3	24.46	0
55	1	1	1	2	1	0	0	1	6	163	65	3	24.46	0
55	1	1	1	2	1	0	0	1	6	147.7	41.8	1	19.16	0
55	1	1	1	3	1	0	0	1	8	140	44.8	1	22.86	0
54	1	1	1	3	2	0	0	1	1	148	42.5	1	19.4	1
53	1	1	1	3	1	0	0	1	8	150	49.3	1	21.91	1
53	1	1	1	3	1	0	0	1	4	150	50.4	1	22.4	0
53	1	1	1	1	2	0	0	1	2	148	40.9	1	18.67	0
53	1	1	1	3	1	0	0	1	8	155	57.5	1	23.93	0
52	1	1	1	2	1	0	0	1	2	145	60	4	28.54	0
52	1	1	1	3	2	0	0	1	2	154.5	60	3	25.14	0
51	1	1	1	1	2	0	0	1	2	159	62	3	24.52	0
51	1	1	1	1	1	0	0	1	1	153	54.7	1	23.37	0
51	1	1	1	3	1	0	0	1	3	159	59	1	23.34	0
51	1	1	1	2	1	0	0	1	4	157	56.4	1	22.88	0
51	1	1	1	1	1	0	0	1	5	154	67.1	4	28.29	0
51	1	1	1	1	1	0	0	1	5	154	67.1	4	28.29	0
51	1	1	1	3	2	0	0	1	15	155.1	58.7	3	24.4	0
50	1	2	1	3	1	0	0	1	7	156	55.1	1	22.64	0
49	1	1	1	1	2	0	0	1	2	153.5	66	4	28.01	0
48	1	1	1	3	2	0	0	1	5	156	61.4	3	25.23	0
48	1	1	1	1	2	0	0	1	8	153	63.2	3	27	0
47	1	1	1	1	2	0	0	1	11	148	48.9	1	22.32	0
47	1	2	1	1	1	0	0	1	2	158	56.7	1	22.71	0
47	1	1	1	1	1	0	0	1	12	155	53	1	22.06	1
47	1	1	1	1	2	0	0	1	8	160	48.1	1	18.79	0
47	1	2	1	1	1	0	0	1	4	144	44.6	1	21.51	0
46	1	1	1	1	2	0	0	1	6	155	60	3	24.97	0
46	1	1	1	1	1	0	0	1	12	150	48.8	1	21.69	0
45	1	1	1	1	2	0	0	1	8	158	57.5	1	23.03	1
45	1	1	1	1	1	0	0	1	8	158	61.4	3	24.6	0
45	1	1	1	3	1	0	0	1	8	168	66.3	1	23.49	0
45	1	1	1	1	1	0	0	1	8	150	65.9	4	29.29	0
45	1	1	1	3	2	0	0	1	6	147	52.8	3	24.43	0
45	1	1	1	1	2	0	0	1	3	150	38.5	2	17.11	0
45	1	1	1	1	2	0	0	1	4	160	54.3	1	21.21	0
61	2	1	1	2	1	0	0	0	5	153.5	48.5	1	20.58	1
61	2	1	1	2	2	0	0	0	4	151.2	70.1	4	30.66	0
61	2	1	1	2	1	0	0	0	4	152	78.4	4	33.93	0
61	2	2	1	3	1	0	0	0	9	141	44.4	1	22.33	0
60	2	1	1	3	1	0	0	0	3	151	63	3	27.63	1
60	2	1	1	3	1	0	0	0	10	155	54	1	22.48	1
60	2	1	1	3	2	0	0	0	4	154	66.4	4	28	0
60	2	1	1	3	1	0	0	0	5	155	83.5	4	34.76	0
60	2	1	1	3	1	0	0	0	8	151.5	57.5	3	25.05	1
60	2	1	1	2	1	0	0	0	10	157	45.4	2	18.42	0
60	2	1	1	3	2	0	0	0	8	159.2	60.7	1	23.95	0
60	2	1	1	3	2	0	0	0	8	159.2	60.7	1	23.95	0
60	2	1	1	2	1	0	0	0	2	146	52.8	3	24.77	0
60	2	1	1	2	1	0	0	0	16	158	68	3	27.24	0
60	2	1	1	3	1	0	0	0	4	155	52	1	21.64	1
60	2	1	1	3	1	0	0	0	5	155	61	3	25.39	0
60	2	1	1	1	1	0	0	0	3	161.5	60	1	23	0
60	2	1	1	1	1	0	0	0	12	157	59.5	3	24.14	0
59	1	1	1	3	1	0	0	0	4	163	61	1	22.96	1
59	1	1	1	2	1	0	0	0	3	144	48.9	1	23.58	0
59	1	1	1	3	1	0	0	0	7	157	65	3	26.37	1
59	1	1	1	1	1	0	0	0	3	154.5	52.5	1	21.99	1
58	1	1	1	1	2	0	0	0	10	144	76.6	4	36.94	0
58	1	1	1	1	2	0	0	0	10	144	76.6	4	36.94	0
58	1	1	1	3	1	0	0	0	5	143	42	1	20.54	1
58	1	1	1	3	1	0	0	0	5	153.5	62	3	26.31	1
58	1	1	1	2	1	0	0	0	0	156	60	3	24.65	0
58	1	1	1	2	1	0	0	0	0	156	60	3	24.65	0
57	1	1	1	3	1	0	0	0	1	158	59	1	23.63	1
57	1	1	1	3	1	0	0	0	3	152	50.1	1	21.68	1
57	1	1	1	3	2	0	0	0	8	155	60	3	24.97	0
57	1	1	1	3	1	0	0	0	3	143	49.5	3	24.21	0
57	1	1	1	1	1	0	0	0	4	152	57	3	24.67	0
57	1	1	1	3	1	0	0	0	4	160	64	3	25	1
57	1	2	1	1	2	0	0	0	4	158	65	3	26.04	0
57	1	1	1	3	2	0	0	0	8	156	60	3	24.65	0
57	1	1	1	2	1	0	0	0	8	154	61.2	3	25.81	0
57	1	1	1	3	1	0	0	0	4	154	62.5	3	26.35	0
56	1	1	1	2	1	0	0	0	4	162.5	81.3	4	30.79	0
56	1	1	1	1	1	0	0	0	6	154	55	1	23.19	1
56	1	1	1	3	1	0	0	0	7	149.5	53	1	23.71	1
55	1	1	1	2	1	0	0	0	3	157.2	69.81	4	28.25	0
91	3	2	1	2	1	0	0	1	8	150	45	1	20	0
89	3	1	1	3	1	0	0	1	10	152	55	1	23.81	0
88	3	2	1	3	1	0	0	1	3	137.5	38.5	1	20.36	0
87	3	2	1	3	1	0	0	1	7	160.1	55.2	1	21.54	0
85	3	1	1	3	1	0	0	1	5	160	55.4	1	21.64	0
85	3	1	1	3	1	0	0	1	4	158	55	1	22.03	0
84	3	1	1	3	1	0	0	1	3	158	62	3	24.84	0
83	3	1	1	2	1	0	0	1	8	156	55	1	22.6	0
81	3	2	1	2	1	0	0	1	8	155	62	3	25.81	1
69	2	1	1	3	1	0	0	1	2	150	46.5	1	20.67	0
66	2	1	1	3	1	0	0	1	2	154	53	1	22.35	1
65	2	1	1	3	1	0	0	1	6	145.3	45.3	1	21.46	0
64	2	1	1	3	1	0	0	1	6	156	46	1	18.9	0
62	2	1	1	3	1	0	0	1	5	165.1	59.4	1	21.79	0
62	2	1	1	3	1	0	0	1	4	156	58.4	3	24	0
61	2	1	1	3	1	0	0	1	8	150.5	45.3	1	20	0
53	1	1	1	3	1	0	0	1	4	160	60	1	23.44	0
51	1	1	1	3	1	0	0	1	1	160	75	4	29.3	1
50	1	1	1	1	1	0	0	1	2	165	68	3	24.98	0
49	1	1	1	3	1	0	0	1	4	152	50	1	21.64	0
48	1	1	1	1	1	0	0	1	7	158	60	3	24.03	0
47	1	2	1	3	1	0	0	1	10	130	65	4	38.46	0
47	1	1	1	1	1	0	0	1	12	148	47.8	1	21.82	0
61	2	1	1	3	1	0	0	0	2	156.7	46.2	1	18.81	0
60	2	1	1	3	1	0	0	0	4	154	60	3	25.3	0
60	2	1	1	3	1	0	0	0	2	155.6	66.4	3	27.43	0
60	2	1	1	3	1	0	0	0	1	150.3	50.2	1	22.22	0
58	1	1	1	3	1	0	0	0	4	157	59	1	23.94	0
56	1	1	1	1	1	0	0	0	1	161	52	1	20.06	0
55	1	1	1	3	1	0	0	0	8	158	85.4	4	34.21	0
74	2	2	1	3	2	0	1	1	5	160	42	2	16.41	0
47	1	1	1	1	2	0	1	1	8	156.7	70	4	28.51	1
98	3	2	1	2	1	0	0	1	10	135	40.8	1	22.39	0
95	3	2	1	2	1	0	0	1	12	154.1	55.2	1	23.25	0
93	3	2	1	2	1	0	0	1	22	148	42	1	19.17	0
91	3	2	1	2	1	0	0	1	8	140	38.5	1	19.64	0
89	3	2	1	2	1	0	0	1	12	148	60	3	27.39	0
89	3	1	1	2	1	0	0	1	10	146	54	3	25.33	0
87	3	1	1	2	1	0	0	1	4	145	38.5	2	18.31	0
85	3	1	1	3	1	0	0	1	8	155	50	1	20.81	0
85	3	1	1	2	1	0	0	1	8	152.3	65.5	4	28.24	0
85	3	1	1	3	1	0	0	1	4	143	39	1	19.07	0
84	3	1	1	2	1	0	0	1	11	156	70	4	28.76	0
83	3	2	1	2	1	0	0	1	10	155	64.4	3	26.81	0
82	3	2	1	2	1	0	0	1	6	146	62.6	4	29.37	0
82	3	1	1	2	1	0	0	1	8	163	53	1	19.95	0
81	3	2	1	3	1	0	0	1	10	154	45	1	18.97	0
81	3	1	1	2	1	0	0	1	7	151.5	36.4	2	15.86	0
80	3	1	1	2	1	0	0	1	4	140	57.4	4	29.29	0
80	3	2	1	2	1	0	0	1	5	145	46.3	1	22.02	0
80	3	1	1	2	1	0	0	1	5	155.4	51.8	1	21.45	0
80	3	1	1	2	1	0	0	1	10	145	70.9	4	33.72	1
80	3	1	1	2	1	0	0	1	7	140	53.1	3	27.09	0
80	3	1	1	2	1	0	0	1	8	140	53.1	3	27.09	0
80	3	1	1	2	1	0	0	1	4	150	48.7	1	21.64	0
79	3	1	1	3	1	0	0	1	3	140.2	40	1	20.35	0
79	3	2	1	2	1	0	0	1	6	144	41.1	1	19.82	0
79	3	1	1	3	1	0	0	1	8	151	59.2	3	25.96	0
77	3	1	1	2	1	0	0	1	8	150	50.3	1	22.36	0
77	3	2	1	2	1	0	0	1	8	144.5	56.4	3	27.01	0
76	3	2	1	3	1	0	0	1	8	152	69	4	29.86	0
76	3	1	1	3	1	0	0	1	9	153.4	59.3	3	25.2	1
75	3	1	1	2	1	0	0	1	8	154	56.3	1	23.74	0
75	3	1	1	2	1	0	0	1	6	154	53	1	22.35	0
74	2	1	1	2	1	0	0	1	6	162	75	4	28.58	0
74	2	1	1	2	1	0	0	1	7	148	56.5	3	25.79	0
74	2	2	1	3	1	0	0	1	10	146	58.5	3	27.44	0
72	2	1	1	2	1	0	0	1	7	146	48.7	1	22.85	1
71	2	1	1	2	1	0	0	1	10	165	55	1	20.2	0
70	2	1	1	2	1	0	0	1	6	154	42.3	2	17.84	0
69	2	1	1	2	1	0	0	1	4	150	52	1	23.11	0
67	2	1	1	2	1	0	0	1	8	155	46	1	19.15	0
66	2	1	1	2	1	0	0	1	5	151	54	1	23.68	0
66	2	1	1	3	2	0	0	1	3	142.1	36.5	2	18.08	0
65	2	1	1	3	2	0	0	1	4	152	38.1	2	16.49	0
65	2	1	1	2	1	0	0	1	4	144	55	3	26.52	0
65	2	1	1	2	2	0	0	1	6	149	49.3	1	22.21	0
64	2	1	1	2	1	0	0	1	2	151.1	56.4	3	24.7	0
64	2	1	1	2	1	0	0	1	6	148.5	45.1	1	20.45	1
64	2	1	1	2	1	0	0	1	4	156	74.5	4	30.61	0
64	2	1	1	2	1	0	0	1	8	163.5	69	3	25.81	0
63	2	1	1	2	2	0	0	1	4	152	50.5	1	21.86	0
63	2	1	1	1	1	0	0	1	4	160	64.1	3	25.04	0
62	2	1	1	3	1	0	0	1	4	154	57.9	3	24.41	0
61	2	1	1	2	1	0	0	1	4	154	64.5	3	27.2	0
60	2	1	1	1	2	0	0	1	3	150.2	45.2	1	20.04	1
60	2	1	1	3	2	0	0	1	4	150	50.7	1	22.53	0
59	1	1	1	3	1	0	0	1	4	160	84.7	4	33.09	0
59	1	1	1	3	1	0	0	1	4	160	84.7	4	33.09	0
59	1	2	1	1	2	0	0	1	6	156.5	47.9	1	19.56	1
58	1	1	1	2	1	0	0	1	4	162	56.1	1	21.38	0
58	1	1	1	3	1	0	0	1	2	139	37	1	19.15	0
58	1	1	1	3	1	0	0	1	2	139	37	1	19.15	0
57	1	1	1	2	2	0	0	1	4	143.3	51.6	3	25.13	0
56	1	1	1	3	1	0	0	1	2	156	71.7	4	29.46	0
53	1	1	1	3	2	0	0	1	7	151	59.9	3	26.27	1
53	1	1	1	1	2	0	0	1	5	150	63.9	4	28.4	0
53	1	2	1	2	1	0	0	1	8	155	60.5	3	25.18	0
51	1	1	1	3	1	0	0	1	3	156	55.4	1	22.76	1
51	1	1	1	1	2	0	0	1	9	145	48	1	22.83	0
51	1	2	1	1	1	0	0	1	1	158	50.5	1	20.23	0
50	1	2	1	3	1	0	0	1	10	159	54	1	21.36	0
49	1	2	1	3	1	0	0	1	10	154.3	42.3	2	17.77	0
49	1	1	1	3	1	0	0	1	10	154	62	3	26.14	0
48	1	1	1	1	1	0	0	1	8	152	40	2	17.31	0
48	1	1	1	3	2	0	0	1	5	150	55.9	3	24.84	0
48	1	1	1	3	2	0	0	1	5	150	55.9	3	24.84	0
46	1	1	1	3	2	0	0	1	10	142	58	4	28.76	1
96	3	2	1	3	1	0	0	0	13	149	44.2	1	19.91	1
61	2	1	1	3	1	0	0	0	2	149.5	46	1	20.58	0
61	2	1	1	3	1	0	0	0	7	157.5	52.5	1	21.16	1
61	2	2	1	1	1	0	0	0	2	144	49.5	1	23.87	1
61	2	1	1	3	1	0	0	0	5	155.7	73.2	4	30.19	1
60	2	1	1	1	1	0	0	0	8	145	45	1	21.4	0
60	2	1	1	3	1	0	0	0	3	150	48.5	1	21.56	0
59	1	1	1	3	2	0	0	0	4	156	65.2	3	26.79	0
58	1	1	1	2	1	0	0	0	5	157.5	68.3	3	27.53	0
58	1	1	1	2	1	0	0	0	5	157.5	68.3	3	27.53	0
58	1	1	1	3	1	0	0	0	5	155	70	4	29.14	0
57	1	1	1	3	1	0	0	0	6	156	62.8	3	25.81	0
57	1	1	1	2	2	0	0	0	6	150	76.5	4	34	0
57	1	1	1	1	1	0	0	0	14	161	58	1	22.38	0
56	1	1	1	2	1	0	0	0	0	150	55	3	24.44	0
55	1	1	1	1	1	0	0	0	1	146	58	3	27.21	0
55	1	1	1	1	1	0	0	0	3	153	59	3	25.2	0
56	1	1	3	1	1	0	0	1	2	155	58	3	24.14	0
61	2	1	3	2	1	0	0	0	5	152.3	45.6	1	19.66	0
56	1	1	2	1	1	0	0	1	3	162	52.5	1	20	0
99	3	2	1	2	1	0	0	1	24	152	56	3	24.24	0
93	3	1	1	3	1	0	0	1	8	158	60	3	24.03	0
61	2	1	1	2	1	0	0	0	2	150	54	3	24	0
61	2	1	1	3	1	0	0	0	10	150	53	1	23.56	1
64	2	1	1	3	1	0	0	1	8	156	50	1	20.55	0
46	1	1	3	1	1	0	0	1	8	161	53	1	20.45	0
49	1	1	3	1	1	0	0	1	8	159	73	4	28.88	0
48	1	1	3	1	1	0	0	1	6	160	62.5	3	24.41	0
48	1	1	3	1	1	0	0	1	3	157	48	1	19.47	0
63	2	1	3	2	1	0	0	1	2	162	52	1	19.81	0
61	2	1	3	2	1	0	0	0	5	155	50	1	20.81	0
73	2	1	3	2	1	0	0	1	8	155	53	1	22.06	0
60	2	1	3	3	1	0	0	1	5	162.3	56.2	1	21.34	0
58	1	1	3	2	1	0	0	1	2	154	65	3	27.41	0
55	1	1	3	3	1	0	0	1	6	159	55	1	21.76	0
49	1	1	3	1	1	0	0	1	5	158.6	62.3	3	24.77	0
61	2	1	3	3	1	0	0	0	2	158.3	68	3	27.14	1
65	2	1	2	2	1	0	0	1	5	151	64.6	4	28.33	0
58	1	1	2	1	1	0	0	1	3	160	60	1	23.44	1
55	1	1	2	3	1	0	0	1	3	159.5	69.5	3	27.32	0
50	1	1	2	1	1	0	0	1	4	160	50	1	19.53	0
46	1	1	2	3	1	0	0	1	1	158.1	61.2	3	24.48	0
46	1	1	2	1	1	0	0	1	6	158	62	3	24.84	0
45	1	1	2	1	1	0	0	1	8	164	54	1	20.08	0
62	2	1	2	2	1	0	0	0	3	155	60	3	24.97	0
62	2	1	2	3	1	0	0	0	7	155	63.8	3	26.56	0
62	2	1	2	2	1	0	0	0	6	156	55	1	22.6	0
62	2	1	2	2	1	0	0	0	3	152	55	1	23.81	0
62	2	1	2	2	1	0	0	0	4	150	57.8	3	25.69	0
62	2	1	2	2	1	0	0	0	2	155	45	1	18.73	0
61	2	1	2	2	1	0	0	0	4	160	57	1	22.27	0
61	2	1	2	2	1	0	0	0	1	153	56.6	3	24.18	0
61	2	1	2	1	1	0	0	0	2	158	62	3	24.84	0
61	2	1	2	3	1	0	0	0	5	155.1	38.2	2	15.88	0
55	1	1	3	3	1	0	0	1	7	158	66	3	26.44	0
54	1	1	3	1	1	0	0	1	2	147	74	4	34.24	0
52	1	1	2	2	1	0	1	1	6	161	48.1	1	18.56	0
50	1	1	2	1	1	0	0	1	1	150	40.2	2	17.87	0
47	1	1	2	3	1	0	0	1	2	161	55	1	21.22	0
46	1	1	2	1	1	0	0	1	1	176	65.5	1	21.15	0
58	1	1	1	1	2	0	1	1	1	153	57.1	3	24.39	0
91	3	1	1	3	1	0	0	1	10	151.2	68.5	4	29.96	0
83	3	1	1	3	1	0	0	1	9	150.3	55.9	3	24.75	0
77	3	1	1	3	1	0	0	1	8	142	51	3	25.29	0
75	3	1	1	2	1	0	0	1	10	150	52	1	23.11	0
74	2	1	1	2	1	0	0	1	10	155	60	3	24.97	0
67	2	1	1	2	1	0	0	1	6	156	65	3	26.71	0
64	2	1	1	3	1	0	0	1	6	156	56	1	23.01	0
63	2	1	1	3	1	0	0	1	6	156	55	1	22.6	0
60	2	1	1	2	1	0	0	1	4	155	50.8	1	21.14	0
57	1	1	1	1	1	0	0	1	7	155	73.8	4	30.72	0
56	1	1	1	2	1	0	0	1	4	156	65	3	26.71	0
55	1	1	1	3	1	0	0	1	3	150	51	1	22.67	0
51	1	1	1	1	1	0	0	1	8	158	52	1	20.83	0
62	2	1	1	3	1	0	0	0	0	152	53	1	22.94	0
62	2	1	1	3	1	0	0	0	4	150	60	3	26.67	0
61	2	1	1	3	1	0	0	0	3	158	58.2	1	23.31	0
61	2	1	1	3	1	0	0	0	3	152	55	1	23.81	0
60	2	1	1	2	1	0	1	1	12	160	56.6	1	22.11	0
75	3	1	1	2	1	0	0	1	5	153.5	52.2	1	22.15	1
75	3	2	1	2	1	0	0	1	5	153.5	52.2	1	22.15	1
75	3	1	1	3	1	0	0	1	6	120	44	4	30.56	1
67	2	1	1	3	1	0	0	1	6	150.5	42	1	18.54	0
66	2	1	1	3	1	0	0	1	10	148	55	3	25.11	0
66	2	2	1	3	1	0	0	1	3	152	53	1	22.94	0
64	2	1	1	3	1	0	0	1	3	147.5	47.5	1	21.83	0
63	2	2	1	2	1	0	0	1	2	152	54.2	1	23.46	0
57	1	2	1	3	1	0	0	1	4	149	55.5	3	25	0
55	1	2	1	3	1	0	0	1	6	154	51.5	1	21.72	1
62	2	1	1	2	1	0	0	0	3	155	50	1	20.81	0
62	2	1	1	2	1	0	0	0	4	151.6	56	3	24.37	1
62	2	1	1	2	1	0	0	0	4	153	60	3	25.63	0
62	2	1	1	3	1	0	0	0	5	150.4	56.5	3	24.98	0
62	2	1	1	3	1	0	0	0	5	160.7	57	1	22.07	1
61	2	1	1	2	1	0	0	0	4	155	67	3	27.89	0
50	1	1	1	1	1	0	1	1	3	155	46	1	19.15	0
97	3	2	1	3	1	0	0	1	13	150	41.5	2	18.44	0
81	3	1	1	2	1	0	0	1	6	160	55	1	21.48	0
80	3	2	1	2	1	0	0	1	10	155	76	4	31.63	1
61	2	1	1	3	1	0	0	1	8	162	55	1	20.96	0
55	1	1	1	3	1	0	0	1	1	164	68	3	25.28	0
51	1	1	1	3	1	0	0	1	2	160	62.3	3	24.34	0
62	2	2	1	3	1	0	0	0	4	152	48.4	1	20.95	0
61	2	1	1	3	1	0	0	0	3	160	55	1	21.48	0
61	2	1	1	3	1	0	0	0	2	155	53	1	22.06	0
88	3	2	1	3	1	0	0	1	8	137.2	42.2	1	22.42	0
82	3	2	1	2	1	0	0	1	1	146	38.8	2	18.2	0
80	3	2	1	2	1	0	0	1	2	142	47	1	23.31	1
65	2	1	1	3	1	0	0	1	12	150.5	58	3	25.61	0
46	1	1	1	3	1	0	0	1	6	157	56	1	22.72	0
62	2	2	1	3	1	0	0	0	3	150	64	4	28.44	1
62	2	1	1	1	1	0	0	0	3	147	46	1	21.29	0
61	2	1	1	2	1	0	0	0	2	160	45	2	17.58	0
61	2	1	1	3	1	0	0	0	6	148	58	3	26.48	0
51	1	1	3	1	1	0	0	1	8	160.5	62.1	3	24.11	0
49	1	1	3	1	1	0	1	1	2	160	54.1	1	21.13	0
45	1	1	3	1	1	0	0	1	2	155	66	3	27.47	0
62	2	1	3	3	1	0	0	0	3	156	52.9	1	21.74	1
62	2	2	3	2	1	0	0	0	5	155.3	49.6	1	20.57	0
68	2	1	2	2	1	0	0	1	6	149	50	1	22.52	0
61	2	1	2	3	1	0	0	1	10	158	50	1	20.03	0
54	1	1	2	2	1	0	0	1	2	172	56.5	1	19.1	0
46	1	1	2	1	1	0	0	1	5	156	50	1	20.55	0
62	2	1	2	2	1	0	0	0	3	155.3	62.5	3	25.91	0
45	1	1	3	2	1	0	1	1	5	155	50	1	20.81	0
60	2	1	3	2	1	0	0	1	1	146.8	50.3	1	23.34	0
48	1	1	3	1	1	0	0	1	5	160	58	1	22.66	0
53	1	1	2	1	1	0	0	1	5	146	43	1	20.17	0
81	3	1	1	3	1	0	0	1	2	155	60	3	24.97	0
73	2	1	1	2	1	0	0	1	8	154	56	1	23.61	1
64	2	1	1	2	1	0	0	1	3	150.1	50.5	1	22.41	0
67	2	1	1	2	1	0	0	1	10	150.5	58	3	25.61	0
63	2	1	1	2	1	0	0	1	8	156	59.9	3	24.61	0
62	2	1	1	2	1	0	0	1	0	160	59.3	1	23.16	0
58	1	1	1	3	1	0	0	1	8	155	60	3	24.97	0
62	2	1	1	3	1	0	0	0	3	160	65	3	25.39	0
62	2	2	1	2	1	0	0	0	9	154	53	1	22.35	0
62	2	1	1	2	1	0	0	0	4	147.5	77	4	35.39	1
62	2	1	1	2	1	0	0	0	3	162	65	3	24.77	0
65	2	1	1	2	1	0	0	1	10	150	45	1	20	0
62	2	1	1	3	1	0	0	0	8	150	60	3	26.67	0
62	2	1	1	3	1	0	1	0	5	140	43.5	1	22.19	0
85	3	2	1	3	1	0	0	1	7	150	38	2	16.89	1
82	3	1	1	3	1	0	0	1	4	150	45	1	20	0
79	3	1	1	3	1	0	0	1	4	147	48.5	1	22.44	1
67	2	1	1	2	1	0	0	1	5	139	58.5	4	30.28	0
66	2	1	1	3	1	0	0	1	5	156.5	54.5	1	22.25	0
64	2	1	1	3	1	0	0	1	1	152	48	1	20.78	0
60	2	1	1	3	1	0	0	1	5	151.5	51	1	22.22	1
62	2	2	1	3	1	0	0	0	5	148	63.5	4	28.99	0
66	2	1	3	1	1	0	0	1	10	156.1	51.5	1	21.13	0
56	1	2	3	2	1	0	0	1	10	154	62	3	26.14	0
62	2	1	3	2	1	0	0	0	1	160	42.5	2	16.6	0
62	2	1	3	2	1	0	0	0	3	159	53	1	20.96	0
62	2	1	3	3	1	0	1	0	4	153	58	3	24.78	0
62	2	1	3	2	1	0	0	0	3	179	70.4	1	21.97	0
64	2	1	2	2	1	0	0	1	8	155	60	3	24.97	0
63	2	1	2	2	1	0	0	0	7	155	50	1	20.81	0
62	2	1	2	3	1	0	0	0	3	150.9	65.1	4	28.59	0
51	1	1	3	1	1	0	0	1	3	160	66.5	3	25.98	0
61	2	1	2	3	2	0	0	1	4	160	56.4	1	22.03	0
55	1	1	2	1	1	0	0	1	8	158	50	1	20.03	0
51	1	1	2	1	1	0	0	1	4	149.5	49.5	1	22.15	1
49	1	1	2	1	1	0	0	1	3	150	106	4	47.11	0
84	3	2	1	2	1	0	0	1	6	150	50	1	22.22	0
66	2	1	1	3	1	0	0	1	6	157	65.7	3	26.65	0
66	2	1	1	3	1	0	0	1	6	150	58.5	3	26	0
59	1	1	1	3	1	0	0	1	2	150	70	4	31.11	0
56	1	1	1	3	1	0	0	1	3	157	55	1	22.31	0
62	2	1	1	3	1	0	0	0	2	150	61	3	27.11	0
62	2	1	1	3	1	0	0	0	2	150	48	1	21.33	0
89	3	2	1	3	1	0	0	1	10	143	48	1	23.47	1
65	2	1	1	2	1	0	0	1	4	155	55	1	22.89	0
63	2	1	1	3	1	0	0	0	4	153.5	69.5	4	29.5	1
85	3	2	1	3	1	0	0	1	6	155	60	3	24.97	0
62	2	1	1	3	1	0	1	0	8	149	57.4	3	25.85	0
78	3	1	1	3	1	0	0	1	2	143	45	1	22.01	0
62	2	1	1	3	1	0	0	1	3	151	54	1	23.68	1
57	1	1	1	3	1	0	0	1	3	154	57.5	3	24.25	0
53	1	1	3	2	1	0	1	1	4	159.1	66.8	3	26.39	0
46	1	1	3	1	1	0	1	1	8	155	52.1	1	21.69	0
65	2	1	3	2	1	0	0	1	6	150	49	1	21.78	0
65	2	1	3	1	1	0	0	1	14	157	49	1	19.88	0
55	1	1	3	1	1	0	0	1	9	158	72	4	28.84	0
55	1	1	3	2	1	0	0	1	8	150	55.5	3	24.67	0
53	1	1	3	1	1	0	0	1	5	164	62	1	23.05	0
53	1	1	3	1	1	0	0	1	1	158	45	2	18.03	0
47	1	1	3	1	1	0	0	1	8	160	60	1	23.44	0
46	1	1	3	1	1	0	0	1	8	159	50	1	19.78	0
67	2	1	3	2	1	0	0	0	4	160.6	55.5	1	21.52	0
64	2	1	3	2	1	0	0	0	7	156	62	3	25.48	0
69	2	1	3	2	1	1	0	1	7	172	75	3	25.35	0
45	1	1	3	1	1	0	1	1	5	162	62	1	23.62	0
63	2	1	3	2	1	0	1	1	3	160	52.6	1	20.55	1
49	1	1	3	1	1	0	1	1	3	159	69.4	3	27.45	1
65	2	1	3	2	1	0	0	1	3	158	68	3	27.24	0
65	2	1	3	2	1	0	0	1	8	150	65	4	28.89	0
64	2	1	3	2	1	0	0	1	4	158	60	3	24.03	0
62	2	1	3	1	1	0	0	1	8	160	60	1	23.44	0
61	2	1	3	2	1	0	0	1	3	167	71.15	3	25.51	0
56	1	1	3	1	1	0	0	1	8	155	55	1	22.89	0
56	1	1	3	2	1	0	0	1	2	161	61	1	23.53	0
56	1	1	3	2	1	0	0	1	4	162	50	1	19.05	0
54	1	1	3	1	1	0	0	1	8	163	55	1	20.7	0
51	1	1	3	2	1	0	0	1	6	156	98	4	40.27	0
47	1	1	3	1	1	0	0	1	4	158	50	1	20.03	0
45	1	1	3	1	1	0	0	1	8	162	52	1	19.81	0
45	1	1	3	1	1	0	0	1	3	170	70	3	24.22	0
45	1	1	3	1	1	0	0	1	8	152	56	3	24.24	0
67	2	1	3	2	2	0	0	0	5	152	48	1	20.78	0
66	2	1	3	2	1	0	0	0	2	153	42	2	17.94	0
65	2	1	3	2	1	0	0	0	2	152	52	1	22.51	0
65	2	1	3	2	1	0	1	0	3	155	62	3	25.81	0
62	2	1	3	2	1	0	0	1	3	158	62	3	24.84	0
59	1	2	3	2	1	0	0	1	1	162	65	3	24.77	0
56	1	1	3	2	1	0	0	1	5	152	60.2	3	26.06	0
50	1	1	3	3	1	0	0	1	5	157	53	1	21.5	0
49	1	1	3	1	1	0	0	1	2	163	53	1	19.95	0
45	1	1	3	1	1	0	0	1	4	140	33.6	2	17.14	0
64	2	1	3	2	1	0	0	0	4	160	55	1	21.48	0
56	1	1	3	2	1	0	0	1	4	162	50	1	19.05	0
56	1	2	3	3	1	0	0	1	2	150	50	1	22.22	0
63	2	1	3	2	1	0	0	0	60	155	61	3	25.39	0
63	2	1	3	3	1	0	0	0	5	156	45	2	18.49	0
55	1	1	3	2	1	0	1	1	8	157.2	50.4	1	20.4	0
53	1	1	3	2	1	0	1	1	1	159	52	1	20.57	0
63	2	1	3	2	1	0	1	1	4	152	62	3	26.84	0
56	1	1	3	3	1	0	1	1	4	162	80	4	30.48	0
65	2	1	3	2	1	0	1	0	2	157	54	1	21.91	1
68	2	1	3	1	1	0	0	1	6	156	52	1	21.37	0
68	2	1	3	3	1	0	0	1	8	160.2	52.3	1	20.38	0
66	2	1	3	2	1	0	0	1	5	160	60	1	23.44	0
63	2	1	3	2	1	0	0	1	3	150	47	1	20.89	0
63	2	1	3	2	1	0	0	1	6	168	50	2	17.72	0
63	2	1	3	2	1	0	0	1	2	155	55	1	22.89	0
62	2	1	3	2	1	0	0	1	2	160	67	3	26.17	0
61	2	1	3	2	1	0	0	1	3	168	60	1	21.26	0
61	2	1	3	2	1	0	0	1	6	162	54.5	1	20.77	1
61	2	1	3	3	1	0	0	1	4	150	67.4	4	29.96	0
60	2	1	3	2	1	0	0	1	5	155.6	51.3	1	21.19	0
59	1	1	3	3	1	0	0	1	1	158	55	1	22.03	0
59	1	1	3	2	1	0	0	1	8	160	62.5	3	24.41	0
58	1	1	3	2	1	0	0	1	7	155	55	1	22.89	0
57	1	1	3	2	1	0	0	1	8	162	58	1	22.1	0
57	1	1	3	2	1	0	0	1	6	162	59	1	22.48	0
57	1	1	3	2	1	0	0	1	8	162	70	3	26.67	0
57	1	1	3	2	1	0	0	1	5	160	60	1	23.44	0
56	1	1	3	1	1	0	0	1	8	155.5	45.3	1	18.73	0
56	1	1	3	1	1	0	0	1	6	160	63.1	3	24.65	0
56	1	1	3	3	1	0	0	1	5	158	65	3	26.04	0
55	1	2	3	2	1	0	0	1	2	164	54	1	20.08	0
55	1	1	3	2	1	0	0	1	3	158	60	3	24.03	0
55	1	1	3	1	1	0	0	1	8	154	51	1	21.5	0
55	1	1	3	2	1	0	0	1	6	160	60	1	23.44	0
55	1	1	3	3	1	0	0	1	5	160	59	1	23.05	0
54	1	1	3	2	1	0	0	1	3	154	64.5	3	27.2	0
53	1	1	3	2	1	0	0	1	6	158	55	1	22.03	0
53	1	1	3	2	1	0	0	1	7	161	55	1	21.22	0
53	1	1	3	2	1	0	0	1	2	153	45	1	19.22	0
53	1	1	3	1	1	0	0	1	1	158	53.5	1	21.43	0
52	1	2	3	1	1	0	0	1	8	160	65	3	25.39	0
52	1	1	3	3	1	0	0	1	6	157	55	1	22.31	0
51	1	1	3	1	1	0	0	1	10	158.2	50.2	1	20.06	0
51	1	1	3	2	1	0	0	1	3	162	61	1	23.24	0
50	1	1	3	1	1	0	0	1	5	164	55	1	20.45	0
50	1	2	3	1	1	0	0	1	6	163	55	1	20.7	0
50	1	1	3	1	1	0	0	1	5	156	60	3	24.65	0
48	1	1	3	3	1	0	0	1	4	155	55	1	22.89	0
48	1	1	3	3	1	0	0	1	6	158.5	70.2	3	27.94	0
48	1	1	3	3	1	0	0	1	2	157.2	57.5	1	23.27	0
48	1	1	3	3	1	0	0	1	1	155	57.5	1	23.93	0
48	1	1	3	1	1	0	0	1	6	165.5	60.5	1	22.09	0
47	1	1	3	1	1	0	0	1	8	160	55	1	21.48	0
47	1	1	3	1	1	0	0	1	10	160	60	1	23.44	0
46	1	1	3	3	1	0	0	1	4	160	47.5	1	18.55	0
46	1	1	3	1	1	0	0	1	6	158	60	3	24.03	0
46	1	1	3	1	1	0	0	1	5	156	56	1	23.01	0
67	2	1	3	2	1	0	0	0	4	160.2	53.2	1	20.73	0
67	2	1	3	2	1	0	0	0	4	154	65	3	27.41	0
66	2	1	3	2	1	0	0	0	5	156	57.5	1	23.63	0
66	2	1	3	1	1	0	0	0	1	151	53	1	23.24	0
66	2	1	3	2	1	0	0	0	9	150	60	3	26.67	0
64	2	1	3	2	2	0	0	0	3	163	55	1	20.7	0
64	2	1	3	2	1	0	0	0	5	153.5	48.6	1	20.63	0
63	2	1	3	2	1	0	0	0	2	166	68	3	24.68	0
63	2	1	3	2	1	0	0	0	6	156	83	4	34.11	0
63	2	1	3	2	1	0	0	0	4	160	52.5	1	20.51	0
63	2	1	3	2	1	0	0	0	1	158.1	66.2	3	26.48	0
50	1	2	2	1	1	0	1	1	8	160	55	1	21.48	0
56	1	1	2	2	1	0	1	1	4	156	63.5	3	26.09	0
55	1	1	2	1	1	0	1	1	5	160	70	3	27.34	0
48	1	1	2	1	1	0	1	1	4	153.5	49.5	1	21.01	0
45	1	1	2	3	1	0	1	1	5	161	77.5	4	29.9	0
85	3	2	2	3	1	0	0	1	6	165	57	1	20.94	0
82	3	1	2	2	1	0	0	1	6	155	59	3	24.56	0
73	2	1	2	2	1	0	0	1	1	159	53	1	20.96	0
72	2	1	2	2	1	0	0	1	7	154	65	3	27.41	0
71	2	1	2	3	1	0	0	1	8	150	69	4	30.67	0
70	2	2	2	3	1	0	0	1	8	160	65	3	25.39	0
68	2	1	2	2	1	0	0	1	5	156	52	1	21.37	0
67	2	1	2	3	1	0	0	1	5	155.3	48.6	1	20.15	0
66	2	1	2	3	1	0	0	1	2	161	80	4	30.86	0
66	2	1	2	2	1	0	0	1	3	156	49	1	20.13	0
65	2	1	2	2	1	0	0	1	5	157	47	1	19.07	0
64	2	2	2	2	1	0	0	1	2	156	47.5	1	19.52	0
64	2	1	2	2	1	0	0	1	8	155	62.5	3	26.01	0
63	2	1	2	3	1	0	0	1	6	158	52	1	20.83	0
63	2	1	2	3	1	0	0	1	3	160	55	1	21.48	0
63	2	1	2	3	1	0	0	1	5	153	43	2	18.37	0
62	2	1	2	2	1	0	0	1	10	153	45	1	19.22	0
61	2	1	2	1	1	0	0	1	5	162	65	3	24.77	0
61	2	1	2	3	1	0	0	1	1	158	51.7	1	20.71	1
61	2	1	2	3	1	0	0	1	8	152	51.2	1	22.16	0
61	2	1	2	3	1	0	0	1	2	161	50	1	19.29	0
60	2	2	2	2	1	0	0	1	8	156	60	3	24.65	0
59	1	2	2	2	1	0	0	1	3	158	58.2	1	23.31	0
59	1	1	2	2	1	0	0	1	3	157	57	1	23.12	0
59	1	1	2	3	1	0	0	1	7	160.3	61.5	1	23.93	0
58	1	1	2	2	1	0	0	1	6	157.1	59.7	3	24.19	0
56	1	1	2	2	1	0	0	1	6	158	57	1	22.83	0
56	1	1	2	3	1	0	0	1	8	158	61.5	3	24.64	0
56	1	1	2	2	1	0	0	1	2	164	67.1	3	24.95	0
55	1	1	2	1	1	0	0	1	6	154.8	82.9	4	34.59	0
55	1	1	2	1	1	0	0	1	8	148	76	4	34.7	0
55	1	1	2	2	1	0	0	1	8	154	52	1	21.93	0
55	1	1	2	3	1	0	0	1	7	156	64	3	26.3	0
55	1	1	2	1	1	0	0	1	1	158.2	52.5	1	20.98	0
55	1	1	2	1	1	0	0	1	3	165	60	1	22.04	0
54	1	1	2	3	1	0	0	1	3	155	52	1	21.64	0
54	1	1	2	1	2	0	0	1	4	155	50	1	20.81	0
54	1	1	2	2	1	0	0	1	2	155.2	44.3	2	18.39	0
53	1	1	2	1	1	0	0	1	4	154	63	3	26.56	0
53	1	1	2	1	1	0	0	1	2	158	54	1	21.63	0
53	1	1	2	1	1	0	0	1	6	150	46	1	20.44	0
53	1	1	2	3	1	0	0	1	3	154	57	3	24.03	0
53	1	1	2	1	1	0	0	1	4	155.6	53.7	1	22.18	0
52	1	1	2	1	1	0	0	1	8	160.2	68.5	3	26.69	0
51	1	1	2	3	1	0	0	1	8	155	67	3	27.89	0
51	1	1	2	3	1	0	0	1	3	168	55	1	19.49	0
51	1	1	2	1	1	0	0	1	4	165	60	1	22.04	0
51	1	1	2	3	1	0	0	1	1	148.5	49.1	1	22.27	0
50	1	1	2	1	1	0	0	1	10	161	70	3	27.01	0
50	1	1	2	1	1	0	0	1	8	168	70.7	3	25.05	0
50	1	1	2	1	1	0	0	1	1	158	62.5	3	25.04	0
49	1	1	2	3	1	0	0	1	6	159	61	3	24.13	0
49	1	1	2	1	1	0	0	1	4	156	62	3	25.48	0
48	1	1	2	1	1	0	0	1	8	154	55	1	23.19	0
48	1	1	2	1	1	0	0	1	4	156	68	3	27.94	0
48	1	1	2	3	1	0	0	1	4	158	68	3	27.24	1
47	1	1	2	1	1	0	0	1	5	154	47	1	19.82	0
47	1	1	2	1	1	0	0	1	6	162	60	1	22.86	0
47	1	1	2	1	1	0	0	1	7	165	76	3	27.92	0
47	1	1	2	1	1	0	0	1	3	152	43	1	18.61	0
46	1	1	2	1	1	0	0	1	1	154	58	3	24.46	0
46	1	1	2	1	1	0	0	1	8	158	63	3	25.24	0
46	1	1	2	1	1	0	0	1	4	162.1	49.2	1	18.72	0
45	1	1	2	1	1	0	0	1	8	158	54.5	1	21.83	1
67	2	1	2	2	1	0	0	0	3	165	59.3	1	21.78	0
66	2	1	2	1	1	0	0	0	5	165	50	2	18.37	0
66	2	1	2	2	1	0	0	0	3	153	59	3	25.2	0
66	2	1	2	3	1	0	0	0	8	150	55	3	24.44	0
66	2	2	2	3	1	0	0	0	2	158	65	3	26.04	0
66	2	1	2	3	1	0	0	0	8	156	75	4	30.82	0
65	2	1	2	2	1	0	0	0	6	156.8	51.6	1	20.99	0
65	2	1	2	3	1	0	0	0	2	158	56.4	1	22.59	0
65	2	1	2	2	1	0	0	0	2	158	52	1	20.83	0
65	2	1	2	2	1	0	0	0	4	158	50	1	20.03	0
65	2	1	2	2	1	0	0	0	3	165	72	3	26.45	0
65	2	1	2	3	1	0	0	0	4	153	48.7	1	20.8	0
64	2	1	2	1	1	0	0	0	3	165.3	62.7	1	22.95	0
64	2	1	2	2	1	0	0	0	3	158	54	1	21.63	0
64	2	1	2	1	1	0	0	0	8	158	66	3	26.44	0
64	2	1	2	2	1	0	0	0	3	165	62.5	1	22.96	0
64	2	1	2	3	1	0	0	0	3	158	62.5	3	25.04	0
64	2	1	2	3	1	0	0	0	13	158	70	4	28.04	0
64	2	2	2	2	2	0	0	0	2	150	54.8	3	24.36	0
63	2	1	2	3	1	0	0	0	2	170.2	70.2	3	24.23	0
63	2	1	2	2	1	0	0	0	3	152	52.5	1	22.72	0
63	2	1	2	3	1	0	0	0	3	156	58	1	23.83	0
63	2	1	2	2	1	0	0	0	6	149	56.5	3	25.45	0
63	2	1	2	1	1	0	0	0	5	160.2	60.5	1	23.57	0
52	1	1	3	1	1	0	0	1	8	160.5	56	1	21.74	0
82	3	2	3	2	2	0	0	1	2	144.6	41.4	1	19.8	1
55	1	1	3	2	2	0	0	1	8	155	56.3	1	23.43	0
45	1	1	3	1	1	0	0	1	4	162	60	1	22.86	0
70	2	1	2	2	1	0	0	1	6	152	52	1	22.51	1
53	1	1	2	1	1	0	0	1	3	159	58	1	22.94	0
47	1	1	2	1	1	0	0	1	4	153	56	1	23.92	1
46	1	1	2	1	1	0	0	1	7	152	52	1	22.51	0
47	1	1	3	1	1	0	0	1	4	153	72	4	30.76	0
57	1	2	2	1	1	0	0	1	6	161	53.4	1	20.6	0
58	1	1	3	2	2	0	1	1	6	152	55	1	23.81	0
53	1	1	3	2	1	0	1	1	4	158	55	1	22.03	0
54	1	1	3	2	1	0	1	1	8	163.5	60.1	1	22.48	0
66	2	1	3	3	1	0	0	1	7	150	54.3	3	24.13	0
61	2	1	3	2	1	0	0	1	4	169	71	3	24.86	0
61	2	1	3	2	2	0	0	1	10	161	62.7	3	24.19	0
60	2	1	3	3	1	0	0	1	5	158	49.3	1	19.75	0
58	1	1	3	2	1	0	0	1	3	158	58	1	23.23	0
58	1	1	3	2	1	0	0	1	3	158	58	1	23.23	0
58	1	1	3	2	2	0	0	1	3	158	60.8	3	24.36	0
57	1	1	3	1	2	0	0	1	4	155.1	56.7	1	23.57	1
56	1	1	3	2	1	0	0	1	5	155	53.1	1	22.1	0
55	1	1	3	3	2	0	0	1	3	150	54	3	24	0
53	1	1	3	1	1	0	0	1	1	155	49	1	20.4	0
53	1	1	3	1	1	0	0	1	6	172	47.15	2	15.94	0
53	1	1	3	2	1	0	0	1	8	166	64.5	1	23.41	0
51	1	1	3	1	1	0	0	1	6	158	57	1	22.83	1
50	1	1	3	1	1	0	0	1	4	158	60	3	24.03	0
49	1	1	3	1	1	0	0	1	3	159	56.1	1	22.19	0
48	1	2	3	1	1	0	0	1	1	151	42	2	18.42	0
47	1	1	3	1	1	0	0	1	8	150	70	4	31.11	0
46	1	1	3	1	1	0	0	1	5	165	64	1	23.51	0
45	1	1	3	1	1	0	0	1	4	155	59.5	3	24.77	1
64	2	1	3	2	1	0	0	0	8	162	60	1	22.86	0
52	1	1	2	2	1	1	0	1	9	160	50	1	19.53	0
63	2	1	2	3	2	0	1	1	4	151	53	1	23.24	0
63	2	1	2	3	2	0	1	1	4	151	53	1	23.24	0
67	2	1	2	2	1	0	1	0	2	152	62.2	3	26.92	0
46	1	1	2	1	1	0	1	1	8	150.2	57.6	3	25.53	0
84	3	1	2	2	1	0	0	1	8	150	40.9	2	18.18	0
72	2	1	2	3	1	0	0	1	1	142.5	44	1	21.67	0
70	2	1	2	2	2	0	0	1	4	165.3	60.2	1	22.03	0
66	2	1	2	2	1	0	0	1	1	163	60.8	1	22.88	0
65	2	1	2	3	1	0	0	1	5	154	48	1	20.24	0
61	2	1	2	2	1	0	0	1	10	155	58	3	24.14	0
61	2	1	2	3	1	0	0	1	2	157	67.5	3	27.38	0
60	2	1	2	2	1	0	0	1	6	154.6	53.6	1	22.43	0
60	2	1	2	2	1	0	0	1	6	154.6	53.6	1	22.43	0
60	2	1	2	3	2	0	0	1	6	145	45	1	21.4	0
59	1	2	2	2	1	0	0	1	10	156	56	1	23.01	0
59	1	2	2	2	1	0	0	1	10	156	56	1	23.01	0
59	1	1	2	2	1	0	0	1	6	164	70	3	26.03	0
58	1	1	2	1	2	0	0	1	3	155	49.2	1	20.48	0
58	1	1	2	3	1	0	0	1	8	158	50.2	1	20.11	0
58	1	1	2	3	1	0	0	1	7	163	60.3	1	22.7	0
58	1	1	2	3	1	0	0	1	7	163	60.3	1	22.7	0
57	1	1	2	3	1	0	0	1	3	153	46	1	19.65	1
56	1	2	2	3	1	0	0	1	5	158	58	1	23.23	0
56	1	2	2	3	1	0	0	1	6	158	58	1	23.23	0
55	1	1	2	2	1	0	0	1	3	152	66	4	28.57	0
55	1	1	2	3	2	0	0	1	5	155	49	1	20.4	0
55	1	1	2	3	2	0	0	1	5	155	49	1	20.4	0
55	1	1	2	2	1	0	0	1	4	157.3	59.4	3	24.01	0
54	1	1	2	1	1	0	0	1	5	157	61	3	24.75	0
53	1	1	2	1	1	0	0	1	7	163.3	61.2	1	22.95	0
53	1	1	2	2	1	0	0	1	6	148.3	55.1	3	25.05	1
53	1	1	2	1	1	0	0	1	2	163	53.8	1	20.25	0
51	1	1	2	1	1	0	0	1	3	164	78	4	29	0
51	1	2	2	1	2	0	0	1	3	157.1	56.2	1	22.77	0
51	1	1	2	3	1	0	0	1	4	155	51	1	21.23	0
51	1	1	2	2	1	0	0	1	2	158	76.6	4	30.68	0
50	1	2	2	1	1	0	0	1	8	150	57.5	3	25.56	0
50	1	1	2	2	1	0	0	1	0	155	46	1	19.15	0
50	1	1	2	2	1	0	0	1	5	150	45	1	20	0
50	1	1	2	1	1	0	0	1	8	155	60	3	24.97	0
50	1	2	2	1	2	0	0	1	5	147.5	53.7	3	24.68	0
49	1	1	2	3	1	0	0	1	12	153.5	66.5	4	28.22	0
49	1	1	2	1	1	0	0	1	5	150	43	1	19.11	0
49	1	1	2	1	1	0	0	1	3	162	80	4	30.48	0
48	1	1	2	1	1	0	0	1	4	158	60.3	3	24.15	0
48	1	1	2	1	1	0	0	1	4	159	58	1	22.94	1
48	1	1	2	1	2	0	0	1	10	150	69.6	4	30.93	0
47	1	2	2	1	1	0	0	1	4	153.5	57.3	3	24.32	0
46	1	1	2	1	1	0	0	1	8	168	70	3	24.8	0
46	1	1	2	1	1	0	0	1	2	157	59.8	3	24.26	0
46	1	1	2	3	1	0	0	1	8	151.5	53	1	23.09	0
46	1	1	2	1	1	0	0	1	3	157	49	1	19.88	0
45	1	1	2	3	1	0	0	1	4	156	60	3	24.65	0
45	1	1	2	1	1	0	0	1	2	158	54	1	21.63	0
45	1	1	2	1	1	0	0	1	6	156	50.5	1	20.75	0
45	1	1	2	1	1	0	0	1	8	152.3	45.8	1	19.75	0
65	2	1	2	2	1	0	0	0	7	152	56.5	3	24.45	0
65	2	1	2	2	1	0	0	0	7	152	56.5	3	24.45	0
65	2	1	2	2	1	0	0	0	7	152	56.5	3	24.45	0
65	2	2	2	3	1	0	0	0	3	152	70	4	30.3	0
65	2	1	2	1	2	0	0	0	5	148	65.3	4	29.81	0
64	2	1	2	3	1	0	0	0	8	155.5	55.5	1	22.95	0
63	2	1	2	2	1	0	0	0	5	152	59	3	25.54	1
63	2	2	2	3	1	0	0	0	2	143	51.5	3	25.18	0
68	2	1	1	3	2	0	1	1	8	153	58.55	3	25.01	0
48	1	1	1	1	1	0	1	1	2	164	67	3	24.91	0
47	1	1	1	1	1	0	1	1	2	163	67	3	25.22	0
50	1	1	1	3	1	0	1	1	3	150	62.5	3	27.78	0
94	3	2	1	3	1	0	0	1	8	170	49	2	16.96	0
84	3	1	1	2	1	0	0	1	10	156	43	2	17.67	1
82	3	2	1	2	1	0	0	1	6	156.2	55.1	1	22.58	0
80	3	1	1	2	1	0	0	1	7	160	60	1	23.44	0
79	3	1	1	3	1	0	0	1	9	150.4	54.6	3	24.14	0
78	3	2	1	3	1	0	0	1	8	156	53	1	21.78	0
78	3	1	1	3	1	0	0	1	6	156	61	3	25.07	0
77	3	1	1	2	1	0	0	1	4	150	51.5	1	22.89	0
71	2	1	1	3	1	0	0	1	12	162	62.5	1	23.81	0
71	2	1	1	3	1	0	0	1	6	148	49.1	1	22.42	0
71	2	1	1	2	1	0	0	1	6	155	56	1	23.31	0
70	2	1	1	3	1	0	0	1	10	150	56	3	24.89	0
70	2	1	1	2	1	0	0	1	5	165	55.1	1	20.24	0
69	2	2	1	3	1	0	0	1	6	150	60	3	26.67	0
69	2	1	1	3	1	0	0	1	8	150	58.8	3	26.13	0
68	2	1	1	3	1	0	0	1	7	157	66	3	26.78	0
68	2	2	1	3	1	0	0	1	6	150	53.5	1	23.78	0
68	2	1	1	2	1	0	0	1	6	156	45	2	18.49	0
68	2	1	1	3	1	0	0	1	7	153	67.7	4	28.92	0
67	2	1	1	3	1	0	0	1	1	167	70.6	3	25.31	0
67	2	1	1	3	1	0	0	1	3	153	54	1	23.07	0
67	2	1	1	3	1	0	0	1	8	155	55	1	22.89	0
67	2	1	1	2	1	0	0	1	1	156	63	3	25.89	1
66	2	1	1	3	1	0	0	1	6	155	71	4	29.55	0
66	2	1	1	3	1	0	0	1	3	160	70.5	3	27.54	1
66	2	1	1	2	1	0	0	1	10	152	47	1	20.34	0
66	2	1	1	3	1	0	0	1	5	150	48	1	21.33	0
65	2	2	1	3	1	0	0	1	3	157.2	65.2	3	26.37	0
64	2	1	1	2	1	0	0	1	6	152	65	4	28.13	0
63	2	1	1	2	1	0	0	1	5	154	53.8	1	22.69	0
63	2	1	1	3	1	0	0	1	8	148	49	1	22.37	0
63	2	1	1	3	1	0	0	1	5	158	55	1	22.03	0
63	2	1	1	2	1	0	0	1	4	154	59.8	3	25.22	0
63	2	1	1	3	1	0	0	1	2	170	65	1	22.49	0
62	2	1	1	1	1	0	0	1	8	156	55.1	1	22.64	0
61	2	1	1	2	1	0	0	1	3	155	72.5	4	30.18	0
61	2	1	1	3	1	0	0	1	4	160	64	3	25	0
61	2	1	1	3	1	0	0	1	2	158	55.2	1	22.11	0
61	2	1	1	3	1	0	0	1	7	160	79	4	30.86	0
60	2	1	1	2	1	0	0	1	2	152	48	1	20.78	0
59	1	1	1	3	1	0	0	1	5	155	58	3	24.14	0
58	1	1	1	2	1	0	0	1	4	160	65.8	3	25.7	0
57	1	1	1	3	1	0	0	1	4	156	74	4	30.41	0
56	1	1	1	2	1	0	0	1	4	155	52	1	21.64	0
55	1	1	1	3	1	0	0	1	3	156	65	3	26.71	0
55	1	1	1	3	2	0	0	1	4	157.1	55.1	1	22.33	0
55	1	1	1	3	1	0	0	1	1	147	51	1	23.6	0
54	1	1	1	3	1	0	0	1	1	156	60	3	24.65	0
53	1	1	1	2	1	0	0	1	4	158	70.6	4	28.28	0
53	1	1	1	2	1	0	0	1	1	158	60.9	3	24.4	0
52	1	1	1	3	2	0	0	1	8	160	65	3	25.39	0
51	1	1	1	1	1	0	0	1	6	162	62	1	23.62	0
50	1	1	1	3	1	0	0	1	2	158	56	1	22.43	0
48	1	1	1	1	1	0	0	1	8	158	51	1	20.43	0
47	1	1	1	1	1	0	0	1	3	155	54.7	1	22.77	0
45	1	1	1	1	1	0	0	1	8	161	58	1	22.38	0
67	2	1	1	2	1	0	0	0	3	156	48	1	19.72	0
67	2	1	1	3	1	0	0	0	3	155	55	1	22.89	0
66	2	1	1	2	1	0	0	0	1	159	62	3	24.52	0
66	2	2	1	2	1	0	0	0	4	160	65	3	25.39	0
66	2	1	1	3	1	0	0	0	2	153	62.5	3	26.7	0
66	2	1	1	3	1	0	0	0	2	162	55	1	20.96	0
66	2	2	1	2	1	0	0	0	4	103	65	4	61.27	0
66	2	1	1	3	1	0	0	0	2	158	55	1	22.03	0
66	2	1	1	3	1	0	0	0	6	150.3	58.1	3	25.72	0
65	2	1	1	2	1	0	0	0	5	158	60	3	24.03	0
65	2	2	1	2	1	0	0	0	4	153	49	1	20.93	1
65	2	1	1	2	1	0	0	0	10	145	49.35	1	23.47	0
65	2	1	1	2	1	0	0	0	4	150	63	4	28	0
65	2	1	1	3	1	0	0	0	2	155	55.9	1	23.27	0
65	2	1	1	2	1	0	0	0	2	158	53	1	21.23	0
65	2	1	1	3	1	0	0	0	7	160.1	72.2	4	28.17	0
65	2	1	1	3	2	0	0	0	5	155	57	1	23.73	0
65	2	1	1	2	1	0	0	0	2	153	60	3	25.63	0
64	2	1	1	2	1	0	0	0	4	158.9	69.7	3	27.6	0
64	2	1	1	2	1	0	0	0	5	140	51	3	26.02	0
64	2	1	1	2	1	0	0	0	3	163	62	1	23.34	0
64	2	1	1	1	1	0	0	0	4	156	49.3	1	20.26	0
63	2	2	1	2	1	0	0	0	4	168.2	114.1	4	40.33	0
63	2	1	1	2	1	0	0	0	2	165	67	3	24.61	1
63	2	1	1	3	1	0	0	0	4	158	68	3	27.24	0
63	2	1	1	3	1	0	0	0	4	155.3	72.4	4	30.02	0
63	2	1	1	3	1	0	0	0	4	157.3	60.4	3	24.41	0
72	2	2	1	3	2	0	1	1	7	148	45	1	20.54	0
65	2	2	1	2	1	0	1	1	10	144	48.7	1	23.49	0
64	2	1	1	2	1	0	1	1	5	153	79.7	4	34.05	0
54	1	1	1	3	1	0	1	1	9	148	57.9	3	26.43	0
92	3	2	1	2	1	0	0	1	3	160.3	51.9	1	20.2	0
87	3	1	1	2	1	0	0	1	8	156.5	56.5	1	23.07	0
82	3	1	1	2	1	0	0	1	4	154.3	43	2	18.06	0
81	3	2	1	2	1	0	0	1	12	152.4	63	3	27.13	1
79	3	2	1	2	1	0	0	1	8	145.3	56.6	3	26.81	1
77	3	2	1	3	1	0	0	1	5	149	51.3	1	23.11	0
77	3	2	1	3	1	0	0	1	5	149	51.3	1	23.11	0
75	3	2	1	2	1	0	0	1	6	147	52.3	3	24.2	0
75	3	2	1	3	1	0	0	1	8	148	44.6	1	20.36	1
74	2	2	1	3	2	0	0	1	9	145	57.6	3	27.4	1
73	2	1	1	2	2	0	0	1	2	151	50.4	1	22.1	0
73	2	2	1	3	2	0	0	1	5	151	56	3	24.56	0
73	2	2	1	3	2	0	0	1	5	151	56	3	24.56	0
73	2	2	1	3	1	0	0	1	5	143	55	3	26.9	0
71	2	1	1	3	1	0	0	1	2	154	59.1	3	24.92	0
70	2	1	1	2	1	0	0	1	5	146.6	38.1	2	17.73	0
70	2	1	1	3	1	0	0	1	8	156.2	52.9	1	21.68	0
69	2	2	1	3	1	0	0	1	8	145	46.3	1	22.02	0
68	2	1	1	2	1	0	0	1	1	150	49.4	1	21.96	0
68	2	1	1	3	1	0	0	1	2	158	52.2	1	20.91	0
68	2	1	1	3	1	0	0	1	2	158	52.2	1	20.91	0
68	2	1	1	2	1	0	0	1	4	160	76.5	4	29.88	0
68	2	2	1	2	1	0	0	1	2	141	48	3	24.14	0
68	2	2	1	2	2	0	0	1	2	141	48	3	24.14	0
67	2	1	1	2	1	0	0	1	3	145.3	47.1	1	22.31	1
67	2	1	1	2	1	0	0	1	3	145	47.1	1	22.4	1
67	2	1	1	2	1	0	0	1	5	160	67.3	3	26.29	0
67	2	2	1	2	2	0	0	1	8	158.1	53.7	1	21.48	0
66	2	1	1	2	1	0	0	1	4	153	50	1	21.36	0
66	2	1	1	3	2	0	0	1	7	158	49.8	1	19.95	0
66	2	2	1	1	1	0	0	1	6	158.2	51.4	1	20.54	0
65	2	1	1	1	1	0	0	1	2	165	65	1	23.88	0
65	2	2	1	2	1	0	0	1	1	151	54.8	3	24.03	0
65	2	1	1	2	1	0	0	1	3	148	54.2	3	24.74	0
65	2	1	1	2	1	0	0	1	6	151.5	47.1	1	20.52	0
65	2	1	1	2	1	0	0	1	20	164	65.3	3	24.28	1
64	2	1	1	3	1	0	0	1	3	158	53.3	1	21.35	0
64	2	1	1	1	2	0	0	1	4	162.5	63.5	3	24.05	0
64	2	2	1	2	1	0	0	1	0	150	53.7	1	23.87	0
63	2	1	1	3	1	0	0	1	8	147.5	72	4	33.09	1
63	2	1	1	2	1	0	0	1	3	155	59	3	24.56	0
62	2	2	1	3	1	0	0	1	6	151	54.2	1	23.77	0
62	2	1	1	2	1	0	0	1	3	153	49.2	1	21.02	0
62	2	1	1	2	1	0	0	1	4	153	49.2	1	21.02	0
62	2	1	1	3	1	0	0	1	8	150	53.2	1	23.64	0
62	2	1	1	3	1	0	0	1	8	150	53.2	1	23.64	0
61	2	2	1	1	2	0	0	1	5	156	54.2	1	22.27	1
61	2	1	1	2	1	0	0	1	1	151	52.7	1	23.11	0
61	2	1	1	2	1	0	0	1	5	154	55.8	1	23.53	0
61	2	2	1	2	2	0	0	1	10	145	46	1	21.88	0
60	2	2	1	1	1	0	0	1	6	150	43.4	1	19.29	0
60	2	1	1	3	1	0	0	1	6	153	69	4	29.48	0
59	1	1	1	3	1	0	0	1	3	157	56	1	22.72	0
59	1	1	1	2	1	0	0	1	1	156	53	1	21.78	0
59	1	1	1	2	1	0	0	1	10	162.5	61	1	23.1	1
59	1	1	1	2	2	0	0	1	4	154	60.1	3	25.34	0
58	1	1	1	2	2	0	0	1	4	159	56	1	22.15	0
58	1	1	1	3	1	0	0	1	2	142	47	1	23.31	1
57	1	1	1	2	1	0	0	1	10	167	60	1	21.51	0
57	1	1	1	3	2	0	0	1	5	159	54.5	1	21.56	0
57	1	1	1	3	1	0	0	1	5	144	49.4	1	23.82	0
55	1	1	1	3	1	0	0	1	5	152	42	2	18.18	0
54	1	1	1	3	1	0	0	1	5	152.3	60.1	3	25.91	0
54	1	1	1	3	1	0	0	1	4	154	60.8	3	25.64	0
53	1	1	1	3	1	0	0	1	6	172	47.15	2	15.94	0
53	1	1	1	1	1	0	0	1	2	146.5	52.4	3	24.41	0
52	1	1	1	1	1	0	0	1	2	153.5	53.7	1	22.79	0
52	1	1	1	1	2	0	0	1	6	163	83.9	4	31.58	0
51	1	1	1	2	1	0	0	1	3	155	52.5	1	21.85	0
51	1	1	1	3	1	0	0	1	4	156	64.5	3	26.5	1
50	1	1	1	1	1	0	0	1	6	162	64	3	24.39	0
50	1	1	1	2	1	0	0	1	8	157.6	51.2	1	20.61	0
50	1	2	1	1	2	0	0	1	3	155.2	57.3	1	23.79	0
50	1	1	1	3	1	0	0	1	9	150	51.6	1	22.93	0
50	1	1	1	1	2	0	0	1	8	156.1	54.3	1	22.28	1
50	1	1	1	1	2	0	0	1	8	156.1	54.3	1	22.28	1
50	1	1	1	1	1	0	0	1	3	154	58	3	24.46	0
49	1	1	1	3	1	0	0	1	4	158	68.5	3	27.44	0
49	1	1	1	1	1	0	0	1	5	156	55	1	22.6	0
48	1	1	1	1	1	0	0	1	4	150	44.7	1	19.87	0
48	1	1	1	1	1	0	0	1	4	150	44.7	1	19.87	0
48	1	1	1	1	1	0	0	1	3	148.1	50.1	1	22.84	0
48	1	1	1	1	1	0	0	1	8	147	46	1	21.29	0
47	1	1	1	1	2	0	0	1	4	154	75	4	31.62	0
47	1	1	1	3	1	0	0	1	8	160	60	1	23.44	0
47	1	1	1	3	2	0	0	1	7	158.5	61.9	3	24.64	0
46	1	1	1	1	1	0	0	1	10	155	57	1	23.73	0
45	1	1	1	1	1	0	0	1	5	160.2	55.3	1	21.55	0
45	1	1	1	1	1	0	0	1	8	155	56	1	23.31	0
45	1	1	1	1	2	0	0	1	3	155	68.6	4	28.55	0
67	2	1	1	2	2	0	0	0	4	153	60	3	25.63	1
67	2	1	1	3	1	0	0	0	4	141.5	54.5	3	27.22	1
67	2	1	1	3	1	0	0	0	3	155	52	1	21.64	1
66	2	1	1	2	1	0	0	0	6	158	73	4	29.24	0
66	2	1	1	2	1	0	0	0	4	148	51	1	23.28	1
66	2	1	1	3	1	0	0	0	14	154	57	3	24.03	1
66	2	1	1	1	1	0	0	0	10	147	55	3	25.45	1
65	2	2	1	3	1	0	0	0	6	152	61.5	3	26.62	1
65	2	1	1	2	1	0	0	0	3	167	68	3	24.38	0
65	2	2	1	2	1	0	0	0	4	154.5	58.3	3	24.42	0
65	2	1	1	3	1	0	0	0	5	158.5	67.5	3	26.87	1
65	2	1	1	2	1	0	0	0	5	157	60	3	24.34	1
65	2	2	1	1	1	0	0	0	5	150	53	1	23.56	0
65	2	1	1	3	1	0	0	0	6	158.5	55.5	1	22.09	1
65	2	1	1	1	1	0	0	0	3	146	55	3	25.8	0
65	2	1	1	1	1	0	0	0	3	146	55	3	25.8	0
65	2	1	1	2	2	0	0	0	4	145	53.6	3	25.49	0
65	2	1	1	3	1	0	0	0	4	149	54.5	3	24.55	0
65	2	1	1	3	1	0	0	0	2	165	81.5	4	29.94	1
65	2	1	1	3	1	0	0	0	1	153.5	55	1	23.34	1
64	2	1	1	2	1	0	0	0	6	155	48.7	1	20.27	0
64	2	1	1	2	1	0	0	0	4	152.3	53	1	22.85	0
64	2	1	1	3	1	0	0	0	3	146	49	1	22.99	1
64	2	1	1	3	1	0	0	0	7	152	53	1	22.94	0
64	2	2	1	3	1	0	0	0	2	157.5	78.5	4	31.65	1
64	2	1	1	3	2	0	0	0	6	151	59	3	25.88	0
64	2	1	1	3	1	0	0	0	8	153	61	3	26.06	1
64	2	2	1	3	1	0	0	0	6	151.5	50	1	21.78	1
64	2	1	1	3	1	0	0	0	5	144.5	42	1	20.11	1
64	2	2	1	2	1	0	0	0	6	159.5	53.9	1	21.19	1
64	2	1	1	3	1	0	0	0	5	150	56.5	3	25.11	1
64	2	1	1	3	1	0	0	0	5	149.6	48	1	21.45	1
63	2	1	1	2	1	0	0	0	6	155	50	1	20.81	0
63	2	1	1	1	1	0	0	0	9	147	54.2	3	25.08	0
63	2	1	1	2	1	0	0	0	4	153	69	4	29.48	0
63	2	1	1	3	1	0	0	0	10	145	46	1	21.88	1
63	2	1	1	3	1	0	0	0	4	157.5	38	2	15.32	1
63	2	1	1	3	1	0	0	0	5	148	57	3	26.02	0
63	2	2	1	3	1	0	0	0	3	149	54	3	24.32	1
63	2	1	1	2	1	0	0	0	6	151.5	43	1	18.73	0
62	2	1	1	3	1	0	1	1	1	152	50.2	1	21.73	0
94	3	1	1	2	1	0	0	1	6	147	60	3	27.77	0
88	3	2	1	3	1	0	0	1	10	152	56	3	24.24	0
88	3	1	1	2	1	0	0	1	8	152	53	1	22.94	0
83	3	2	1	2	1	0	0	1	8	150	55	3	24.44	0
82	3	2	1	3	1	0	0	1	10	153	56	1	23.92	1
81	3	1	1	3	1	0	0	1	1	140	42	1	21.43	0
81	3	1	1	3	1	0	0	1	3	155	50	1	20.81	0
69	2	1	1	3	1	0	0	1	6	156	63	3	25.89	0
65	2	1	1	3	1	0	0	1	4	155	61.8	3	25.72	0
63	2	1	1	3	1	0	0	1	10	156	62	3	25.48	0
60	2	1	1	3	1	0	0	1	4	156	59	3	24.24	0
59	1	1	1	3	1	0	0	1	8	158	50	1	20.03	0
53	1	1	1	3	1	0	0	1	4	155	60	3	24.97	0
49	1	1	1	1	1	0	0	1	12	160	67.5	3	26.37	0
66	2	1	1	3	1	0	0	0	5	160	53	1	20.7	0
66	2	1	1	2	1	0	0	0	2	162.2	70.1	3	26.65	0
66	2	1	1	3	1	0	0	0	4	147.2	54.2	3	25.01	0
65	2	1	1	3	1	0	0	0	5	153	75	4	32.04	0
64	2	1	1	1	1	0	0	0	5	157	48	1	19.47	0
64	2	1	1	3	1	0	0	0	5	154	46	1	19.4	0
64	2	1	1	3	1	0	0	0	6	155	60	3	24.97	0
64	2	1	1	2	1	0	0	0	3	156	67	3	27.53	0
63	2	1	1	2	1	0	0	0	3	165	60.9	1	22.37	0
63	2	1	1	3	1	0	0	0	5	155	60	3	24.97	0
73	2	2	1	3	1	1	0	1	4	150	48	1	21.33	0
51	1	1	1	1	1	0	1	1	15	158	70	4	28.04	0
46	1	1	1	1	1	0	1	1	4	162	53.2	1	20.27	0
70	2	2	1	2	1	0	1	1	8	149.2	61	3	27.4	1
65	2	1	1	2	2	0	1	1	8	157.5	75.3	4	30.36	0
64	2	1	1	3	1	0	1	0	4	147.5	57	3	26.2	1
96	3	2	1	2	1	0	0	1	8	152	53.9	1	23.33	0
95	3	2	1	2	1	0	0	1	12	154.1	55.2	1	23.25	0
91	3	1	1	3	1	0	0	1	2	150	35	2	15.56	0
91	3	2	1	3	1	0	0	1	6	152.5	36.5	2	15.69	0
91	3	2	1	3	1	0	0	1	11	126.5	31.4	1	19.62	0
88	3	2	1	2	1	0	0	1	8	156	53	1	21.78	0
88	3	2	1	2	1	0	0	1	3	155.8	41.6	2	17.14	0
88	3	1	1	2	1	0	0	1	16	148.2	41.9	1	19.08	0
87	3	2	1	2	1	0	0	1	1	142	41.2	1	20.43	0
87	3	2	1	3	2	0	0	1	2	128	30.9	1	18.86	0
87	3	1	1	2	1	0	0	1	4	156.5	56.5	1	23.07	0
87	3	1	1	2	1	0	0	1	4	156.5	56.5	1	23.07	0
85	3	1	1	2	1	0	0	1	16	150	54.4	3	24.18	0
85	3	2	1	2	1	0	0	1	4	150	44.8	1	19.91	0
85	3	1	1	2	1	0	0	1	10	151	62	3	27.19	1
85	3	2	1	2	1	0	0	1	12	158	47	1	18.83	0
85	3	2	1	2	1	0	0	1	12	158	47	1	18.83	0
85	3	2	1	2	1	0	0	1	12	158	47	1	18.83	0
85	3	2	1	3	1	0	0	1	3	160	45	2	17.58	0
84	3	2	1	2	1	0	0	1	8	142	49	3	24.3	1
84	3	1	1	3	1	0	0	1	9	154.3	57.3	3	24.07	0
84	3	2	1	3	1	0	0	1	4	143.5	53	3	25.74	0
83	3	1	1	2	1	0	0	1	4	150	63.3	4	28.13	1
83	3	2	1	2	1	0	0	1	4	158	50.4	1	20.19	0
83	3	1	1	2	1	0	0	1	4	159.4	59.3	1	23.34	1
83	3	1	1	2	1	0	0	1	4	159.4	59.3	1	23.34	1
82	3	2	1	2	1	0	0	1	8	150	55	3	24.44	0
82	3	1	1	2	1	0	0	1	1	155.3	58.1	3	24.09	0
82	3	1	1	2	1	0	0	1	10	155.3	58.1	3	24.09	0
82	3	2	1	3	1	0	0	1	5	156	52	1	21.37	0
82	3	2	1	3	1	0	0	1	12	158	54.4	1	21.79	0
82	3	1	1	2	1	0	0	1	5	156	58	1	23.83	0
82	3	1	1	2	1	0	0	1	5	156	58	1	23.83	0
80	3	2	1	2	1	0	0	1	6	145.9	49.8	1	23.39	1
79	3	1	1	2	1	0	0	1	4	155	50.6	1	21.06	0
79	3	1	1	2	1	0	0	1	4	148	47.7	1	21.78	1
79	3	1	1	2	1	0	0	1	10	146	48	1	22.52	0
78	3	1	1	3	1	0	0	1	10	155.1	47.2	1	19.62	0
78	3	2	1	2	1	0	0	1	10	148.9	50.1	1	22.6	0
78	3	2	1	2	1	0	0	1	4	146	51	1	23.93	1
78	3	2	1	2	1	0	0	1	3	158.5	69.1	3	27.51	0
77	3	1	1	3	2	0	0	1	3	150.2	40.5	2	17.95	0
76	3	1	1	3	2	0	0	1	5	160	54	1	21.09	0
75	3	1	1	2	1	0	0	1	8	132	39	1	22.38	0
75	3	2	1	2	1	0	0	1	8	144	41	1	19.77	1
74	2	2	1	3	1	0	0	1	6	158	60	3	24.03	1
74	2	2	1	3	1	0	0	1	6	158	60	3	24.03	1
74	2	1	1	2	1	0	0	1	8	156.5	48.2	1	19.68	0
73	2	1	1	3	1	0	0	1	9	145	57.6	3	27.4	0
73	2	1	1	3	1	0	0	1	6	153	37.5	2	16.02	1
73	2	1	1	2	1	0	0	1	2	149.1	70.5	4	31.71	1
73	2	1	1	3	1	0	0	1	4	155	54.6	1	22.73	0
73	2	1	1	3	1	0	0	1	4	155	54.6	1	22.73	0
72	2	1	1	2	1	0	0	1	3	152	46	1	19.91	0
72	2	1	1	2	1	0	0	1	9	141	40.8	1	20.52	0
71	2	2	1	3	1	0	0	1	10	152	64.5	3	27.92	0
71	2	2	1	2	1	0	0	1	3	147	53.5	3	24.76	1
71	2	1	1	2	1	0	0	1	6	155	60	3	24.97	0
71	2	2	1	2	2	0	0	1	3	145	51.1	3	24.3	0
71	2	2	1	3	1	0	0	1	5	149	54.3	3	24.46	0
70	2	1	1	3	1	0	0	1	2	149	45	1	20.27	0
70	2	1	1	3	1	0	0	1	3	149	45	1	20.27	0
70	2	2	1	2	1	0	0	1	7	143	50.4	3	24.65	1
70	2	1	1	2	1	0	0	1	3	150	61.9	3	27.51	0
70	2	1	1	2	1	0	0	1	6	156	55.5	1	22.81	1
70	2	1	1	2	1	0	0	1	8	155.5	77.8	4	32.18	1
70	2	1	1	3	1	0	0	1	12	158.2	60.8	3	24.29	0
69	2	1	1	3	1	0	0	1	6	145.5	50	1	23.62	1
69	2	2	1	2	1	0	0	1	3	142	53.5	3	26.53	1
68	2	1	1	2	1	0	0	1	5	152.3	53.6	1	23.11	0
68	2	2	1	2	1	0	0	1	10	166	58	1	21.05	0
68	2	1	1	2	1	0	0	1	6	150	51	1	22.67	1
68	2	1	1	2	1	0	0	1	6	150	51	1	22.67	1
67	2	1	1	3	2	0	0	1	3	155	47	1	19.56	0
67	2	2	1	2	1	0	0	1	6	148	43	1	19.63	0
66	2	1	1	2	1	0	0	1	3	155.3	51.6	1	21.39	0
66	2	1	1	3	1	0	0	1	4	150	68.6	4	30.49	0
66	2	1	1	2	1	0	0	1	3	146	47	1	22.05	0
66	2	1	1	3	1	0	0	1	4	147	52.9	3	24.48	0
65	2	1	1	3	2	0	0	1	2	150	54.7	3	24.31	0
65	2	2	1	2	2	0	0	1	4	150.4	53.6	1	23.7	0
65	2	1	1	2	1	0	0	1	1	154	59.6	3	25.13	0
64	2	1	1	3	1	0	0	1	6	157	61.5	3	24.95	0
64	2	1	1	3	2	0	0	1	5	150	38	2	16.89	0
64	2	1	1	2	1	0	0	1	10	145	58.7	3	27.92	0
64	2	1	1	1	1	0	0	1	6	158	60	3	24.03	0
63	2	1	1	2	2	0	0	1	10	153	48	1	20.5	0
62	2	1	1	2	1	0	0	1	6	153	74.2	4	31.7	0
62	2	1	1	3	1	0	0	1	7	144	53.5	3	25.8	1
62	2	1	1	1	1	0	0	1	5	157	56.3	1	22.84	0
62	2	1	1	3	2	0	0	1	0	155	56.9	1	23.68	0
62	2	1	1	2	2	0	0	1	2	150	46.8	1	20.8	0
62	2	1	1	2	2	0	0	1	7	160	63	3	24.61	0
61	2	2	1	2	1	0	0	1	6	155.1	52.5	1	21.82	1
60	2	1	1	2	1	0	0	1	8	154	58	3	24.46	1
60	2	1	1	2	1	0	0	1	8	154	58	3	24.46	1
60	2	1	1	3	1	0	0	1	4	157	48.5	1	19.68	0
60	2	1	1	2	1	0	0	1	4	157.5	74.6	4	30.07	0
59	1	1	1	2	1	0	0	1	3	156	58.5	3	24.04	0
59	1	1	1	3	1	0	0	1	1	151	51.7	1	22.67	0
59	1	1	1	3	1	0	0	1	1	151	51.7	1	22.67	0
57	1	1	1	1	2	0	0	1	2	160	62.7	3	24.49	0
57	1	1	1	1	1	0	0	1	0	154	45	1	18.97	0
57	1	1	1	2	1	0	0	1	6	168	53	1	18.78	0
56	1	1	1	3	1	0	0	1	4	160	58.5	1	22.85	0
55	1	1	1	1	2	0	0	1	3	154	57.8	3	24.37	0
55	1	1	1	1	2	0	0	1	3	154	57.8	3	24.37	0
50	1	1	1	3	2	0	0	1	6	153.2	56.7	3	24.16	0
48	1	1	1	3	1	0	0	1	4	159	60	1	23.73	0
48	1	1	1	1	2	0	0	1	5	153	64.5	3	27.55	0
46	1	1	1	1	1	0	0	1	4	150	55.2	3	24.53	0
45	1	1	1	3	1	0	0	1	10	165	75	3	27.55	1
67	2	1	1	3	1	0	0	0	3	152	59	3	25.54	0
67	2	1	1	3	1	0	0	0	4	152	54	1	23.37	0
67	2	2	1	3	1	0	0	0	2	140	33.5	2	17.09	1
67	2	1	1	3	1	0	0	0	8	158	81	4	32.45	0
67	2	1	1	3	1	0	0	0	8	158	81.2	4	32.53	0
67	2	1	1	3	1	0	0	0	8	156	50	1	20.55	0
66	2	1	1	2	1	0	0	0	2	152	63.5	3	27.48	1
66	2	1	1	3	1	0	0	0	5	147	55.5	3	25.68	0
66	2	2	1	2	1	0	0	0	4	157	67.5	3	27.38	1
66	2	1	1	3	1	0	0	0	8	142.5	61.5	4	30.29	0
65	2	1	1	2	1	0	0	0	6	150	55	3	24.44	0
65	2	1	1	3	1	0	0	0	3	155	73	4	30.39	0
65	2	1	1	2	1	0	0	0	8	152.5	71	4	30.53	1
65	2	1	1	2	1	0	0	0	2	156	56	1	23.01	1
65	2	1	1	3	1	0	0	0	2	144.5	61	4	29.21	1
65	2	1	1	3	1	0	0	0	8	157.5	54	1	21.77	1
65	2	1	1	3	1	0	0	0	9	153	39.5	2	16.87	1
64	2	1	1	3	1	0	0	0	5	149	42	1	18.92	0
64	2	1	1	3	1	0	0	0	7	155	73	4	30.39	0
64	2	1	1	2	1	0	0	0	5	153	46	1	19.65	1
64	2	1	1	3	1	0	0	0	3	155.5	61	3	25.23	0
64	2	1	1	3	1	0	0	0	3	153	53.5	1	22.85	1
64	2	1	1	1	1	0	0	0	8	149	53	1	23.87	0
64	2	1	1	3	1	0	0	0	3	153	56	1	23.92	1
64	2	1	1	3	1	0	0	0	1	162	60	1	22.86	1
64	2	1	1	3	1	0	0	0	10	150	67	4	29.78	1
63	2	1	1	3	1	0	0	0	5	155	40.1	2	16.69	0
63	2	1	1	3	1	0	0	0	4	152	45	1	19.48	1
63	2	1	1	3	1	0	0	0	6	140	56	4	28.57	0
63	2	1	1	2	1	0	0	0	0	155	46	1	19.15	0
63	2	1	1	2	1	0	0	0	8	145.5	53.8	3	25.41	0
84	3	2	1	3	1	0	0	1	5	153	49.5	1	21.15	0
84	3	2	1	3	1	0	0	1	5	153	49.5	1	21.15	0
67	2	1	3	1	1	0	0	0	0	160	50	1	19.53	0
67	2	1	2	2	1	0	0	0	4	157.6	51.4	1	20.69	0
53	1	1	2	3	2	0	0	1	4	152	45.3	1	19.61	0
51	1	1	2	1	2	0	0	1	10	148	55	3	25.11	0
62	2	1	1	2	1	0	0	1	5	145.2	54.7	3	25.95	0
53	1	1	1	3	2	0	0	1	8	157.5	60	3	24.19	0
59	1	1	1	2	1	0	1	1	14	151	63.1	3	27.67	0
71	2	1	1	2	2	0	0	1	7	155	48	1	19.98	0
65	2	1	1	3	1	0	0	1	7	156	69	4	28.35	0
57	1	1	3	2	1	0	0	1	4	164	75	3	27.89	1
58	1	1	2	3	2	0	0	1	8	143.5	48.3	1	23.46	0
58	1	1	2	3	2	0	0	1	8	143.5	48.3	1	23.46	0
46	1	1	2	1	1	0	0	1	7	157.8	69.1	3	27.75	0
61	2	1	1	2	1	0	1	1	3	158	64.8	3	25.96	0
65	2	2	1	3	1	0	0	1	4	156	60	3	24.65	0
51	1	1	1	1	1	0	0	1	8	157.4	52.3	1	21.11	0
51	1	1	1	1	2	0	0	1	12	159	55	1	21.76	0
46	1	1	3	3	1	0	0	1	2	160	69	3	26.95	0
46	1	1	3	3	1	0	0	1	1	164	59	1	21.94	0
61	2	1	3	2	1	0	0	1	3	154	45	1	18.97	0
56	1	1	3	3	1	0	0	1	0	158.4	53.7	1	21.4	0
56	1	1	3	2	1	0	0	1	2	165	66.9	3	24.57	0
72	2	1	2	2	1	0	0	1	8	155	50	1	20.81	0
61	2	1	2	3	1	0	0	1	10	156	60	3	24.65	0
55	1	1	2	3	1	0	0	1	5	150	57	3	25.33	1
53	1	1	2	1	1	0	0	1	5	168	57	1	20.2	0
51	1	1	2	1	1	0	0	1	8	162	66	3	25.15	0
45	1	1	2	1	1	0	0	1	4	155	55	1	22.89	0
49	1	1	3	3	1	0	1	1	6	152	48.6	1	21.04	0
55	1	1	3	2	1	0	0	1	8	157.5	75.5	4	30.44	1
52	1	1	3	2	1	0	0	1	3	165	64	1	23.51	0
47	1	1	3	3	1	0	0	1	6	155.2	45.5	1	18.89	0
45	1	1	3	3	1	0	0	1	2	158	63.5	3	25.44	0
62	2	1	2	3	1	0	0	1	4	159	64	3	25.32	0
61	2	1	2	3	2	0	0	1	4	157	58.4	1	23.69	0
53	1	1	2	3	1	0	0	1	5	136	52.5	4	28.38	0
53	1	1	2	1	1	0	0	1	3	158	61	3	24.44	0
51	1	1	2	2	1	0	0	1	6	158	60	3	24.03	0
51	1	1	2	3	1	0	0	1	6	154.2	56.2	1	23.64	0
49	1	1	2	1	1	0	0	1	3	150	56.8	3	25.24	0
46	1	1	2	1	1	0	0	1	7	156	58.6	3	24.08	0
68	2	1	2	3	1	0	0	0	5	154	59	3	24.88	1
69	2	2	1	2	1	0	0	1	7	153	40	2	17.09	0
66	2	1	1	3	1	0	0	1	3	150	67.4	4	29.96	0
64	2	1	1	2	1	0	0	1	5	158	55	1	22.03	0
67	2	2	1	2	2	0	0	0	1	145	40.3	1	19.17	0
67	2	1	1	3	1	0	0	0	7	160.5	49	1	19.02	0
47	1	1	1	1	1	1	0	1	10	159	72.5	4	28.68	0
50	1	1	1	1	1	0	1	1	7	162	69.4	3	26.44	0
67	2	1	1	2	1	0	0	1	5	154	59.7	3	25.17	0
65	2	1	1	3	1	0	0	1	8	154	68	4	28.67	0
59	1	2	1	2	2	0	0	1	7	155	58.5	3	24.35	0
57	1	1	1	2	1	0	0	1	5	158	70	4	28.04	1
53	1	1	1	3	1	0	0	1	4	144	58.2	4	28.07	0
50	1	1	1	1	2	0	0	1	8	145	47	1	22.35	0
45	1	1	1	3	1	0	0	1	2	148.5	55.5	3	25.17	0
68	2	1	1	3	1	0	0	0	1	149	48.5	1	21.85	1
68	2	1	1	2	1	0	0	0	5	152	68	4	29.43	0
95	3	2	1	3	1	0	0	1	4	146	50	1	23.46	0
86	3	2	1	3	1	0	0	1	3	152.1	55.2	1	23.86	0
68	2	1	1	3	1	1	0	0	3	153	49	1	20.93	1
82	3	2	1	2	1	0	0	1	3	134.5	35.8	1	19.79	0
71	2	2	1	2	1	0	0	1	4	157	55.8	1	22.64	0
67	2	2	1	2	1	0	0	1	8	153	52.4	1	22.38	0
68	2	2	1	3	1	0	0	0	6	154	53	1	22.35	1
68	2	1	1	3	1	0	0	0	3	151.5	62.5	3	27.23	1
47	1	1	3	1	1	0	0	1	8	151	51	1	22.37	0
64	2	1	3	2	1	0	0	1	2	155	55	1	22.89	1
66	2	1	2	3	1	0	0	1	8	152	72	4	31.16	0
64	2	2	2	3	1	0	0	1	3	152	48	1	20.78	0
45	1	1	2	3	1	0	0	1	3	160.5	65	3	25.23	0
68	2	2	2	2	1	0	0	0	3	155	60	3	24.97	0
68	2	1	2	2	1	0	0	0	2	162.3	56.1	1	21.3	0
57	1	1	3	1	1	0	0	1	12	155	55	1	22.89	0
51	1	1	3	1	1	0	0	1	12	162	61.2	1	23.32	1
61	2	1	3	2	2	0	0	1	12	155	40.5	2	16.86	0
49	1	1	3	1	1	0	0	1	10	163	55	1	20.7	0
67	2	1	2	2	1	0	0	1	5	152.2	49.2	1	21.24	0
64	2	1	2	2	2	0	0	1	12	151	52.7	1	23.11	0
63	2	1	2	2	1	0	0	1	12	156	47.7	1	19.6	0
59	1	1	2	1	1	0	0	1	12	160	70	3	27.34	0
53	1	1	2	2	2	0	0	1	5	153	56.5	3	24.14	0
53	1	1	2	2	2	0	0	1	5	153	56.5	3	24.14	0
59	1	1	1	3	1	0	0	1	8	155	52	1	21.64	0
54	1	1	1	3	1	0	0	1	3	158	53	1	21.23	0
68	2	1	1	3	1	0	0	0	2	152	46	1	19.91	0
68	2	1	1	3	1	0	1	0	8	154.2	59.4	3	24.98	0
68	2	1	1	1	1	0	0	1	12	154	50.5	1	21.29	0
68	2	1	1	2	1	0	0	0	3	158	66.41	3	26.6	0
68	2	2	1	3	1	0	0	0	10	140	48	3	24.49	1
68	2	2	1	1	1	0	0	1	10	155	52	1	21.64	0
68	2	2	1	3	1	0	0	0	5	152.5	58	3	24.94	0
61	2	1	2	2	1	0	0	1	4	158	63	3	25.24	0
48	1	1	3	1	1	0	0	1	5	160	47	2	18.36	0
57	1	1	3	2	1	0	1	1	0	152.2	50.6	1	21.84	0
61	2	1	3	1	1	0	0	1	1	166.1	68.2	3	24.72	1
55	1	1	3	2	2	0	1	1	2	158	67.6	3	27.08	0
62	2	1	3	2	1	0	0	1	3	160	55.5	1	21.68	0
58	1	1	3	2	1	0	0	1	2	154	45	1	18.97	0
56	1	1	3	2	1	0	0	1	1	150	50	1	22.22	0
46	1	1	3	1	1	0	0	1	5	158	54	1	21.63	0
56	1	1	2	1	1	1	0	1	12	160	55	1	21.48	0
69	2	1	2	2	1	0	1	1	1	150.2	53	1	23.49	1
50	1	1	2	3	1	0	1	1	3	158	52.5	1	21.03	0
61	2	1	2	2	1	0	0	1	1	165	62.1	1	22.81	0
60	2	1	2	2	1	0	0	1	2	157	50.7	1	20.57	0
55	1	1	2	2	1	0	0	1	2	155	56.9	1	23.68	0
55	1	2	2	2	1	0	0	1	3	157	68	3	27.59	0
55	1	1	2	1	1	0	0	1	2	155	55	1	22.89	0
55	1	1	2	3	1	0	0	1	0	155	47	1	19.56	0
55	1	1	2	3	1	0	0	1	4	155	46	1	19.15	0
54	1	1	2	1	1	0	0	1	1	155	52	1	21.64	0
49	1	1	2	1	1	0	0	1	1	160.1	65.1	3	25.4	0
48	1	1	2	1	1	0	0	1	9	160.1	63.5	3	24.77	0
46	1	1	2	3	1	0	0	1	8	150	60	3	26.67	0
58	1	1	3	1	1	0	1	1	9	155.1	49.8	1	20.7	0
47	1	2	3	1	1	0	0	1	8	161	55	1	21.22	0
49	1	1	3	1	1	0	1	1	8	160	50	1	19.53	0
53	1	1	2	2	1	0	0	1	8	162.3	65	3	24.68	0
69	2	1	3	2	2	0	1	1	4	153	46	1	19.65	0
45	1	1	3	1	1	0	1	1	2	160	55	1	21.48	0
61	2	1	3	2	1	0	0	1	6	154.2	55.5	1	23.34	0
61	2	1	3	2	1	0	0	1	6	154.2	55.5	1	23.34	0
61	2	1	3	2	1	0	0	1	6	154.2	55.5	1	23.34	0
60	2	2	3	3	1	0	0	1	4	160	52	1	20.31	0
60	2	2	3	3	1	0	0	1	4	160	52	1	20.31	0
58	1	1	3	2	1	0	0	1	3	156	62.6	3	25.72	0
53	1	1	3	2	1	0	0	1	8	158	60.6	3	24.27	0
46	1	1	3	1	1	0	0	1	0	160	43.5	2	16.99	1
45	1	1	3	1	1	0	0	1	6	161.2	60	1	23.09	0
45	1	1	3	1	1	0	0	1	6	161.2	60	1	23.09	0
45	1	1	3	1	1	0	0	1	6	161.2	62	1	23.86	0
50	1	1	2	1	1	0	1	1	5	151.1	50	1	21.9	0
53	1	1	2	3	1	0	1	1	6	160	52	1	20.31	0
70	2	1	2	2	1	0	0	1	8	149.5	59.3	3	26.53	0
68	2	1	2	3	1	0	0	1	8	151	50.6	1	22.19	1
64	2	1	2	2	2	0	0	1	3	155.2	50.4	1	20.92	0
64	2	1	2	2	2	0	0	1	3	155	50.4	1	20.98	0
64	2	1	2	2	2	0	0	1	3	155	50.4	1	20.98	0
64	2	1	2	3	1	0	0	1	4	158	60	3	24.03	0
64	2	1	2	3	1	0	0	1	4	158	60	3	24.03	0
60	2	1	2	3	1	0	0	1	4	156	45	2	18.49	0
60	2	1	2	3	1	0	0	1	4	156	45	2	18.49	0
60	2	1	2	3	2	0	0	1	3	168	68	3	24.09	0
59	1	1	2	3	1	0	0	1	2	158	60	3	24.03	0
57	1	2	2	3	2	0	0	1	3	155.3	55.5	1	23.01	1
57	1	2	2	3	2	0	0	1	3	155.3	55.5	1	23.01	1
57	1	1	2	3	1	0	0	1	3	160	59.4	1	23.2	0
56	1	1	2	1	2	0	0	1	5	158.2	52.8	1	21.1	0
54	1	1	2	3	1	0	0	1	8	145	62.4	4	29.68	0
53	1	1	2	2	1	0	0	1	3	155	62.6	3	26.06	0
53	1	1	2	3	1	0	0	1	6	160	58	1	22.66	0
52	1	1	2	1	1	0	0	1	7	159	62.5	3	24.72	0
52	1	1	2	1	2	0	0	1	4	157.5	49.2	1	19.83	0
51	1	1	2	3	1	0	0	1	2	160	67	3	26.17	1
51	1	1	2	3	1	0	0	1	8	150	55	3	24.44	0
51	1	2	2	1	1	0	0	1	8	160	55.9	1	21.84	0
50	1	1	2	1	1	0	0	1	8	152	55	1	23.81	0
50	1	1	2	2	1	0	0	1	6	151.5	52	1	22.66	0
50	1	1	2	2	1	0	0	1	6	151.5	52	1	22.66	0
49	1	1	2	2	1	0	0	1	8	153	53.3	1	22.77	0
48	1	1	2	1	1	0	0	1	5	159	56	1	22.15	0
46	1	1	2	1	2	0	0	1	6	158	59.3	1	23.75	0
77	3	1	1	2	1	0	0	1	6	155	60	3	24.97	0
68	2	1	1	3	1	0	0	1	5	153	75.2	4	32.12	1
66	2	1	1	3	1	0	0	1	120	155	67	3	27.89	0
66	2	1	1	3	1	0	0	1	4	158	60	3	24.03	0
65	2	1	1	2	1	0	0	1	10	160	65	3	25.39	0
65	2	1	1	2	1	0	0	1	6	160	60	1	23.44	0
64	2	1	1	3	2	0	0	1	3	154	60.4	3	25.47	1
62	2	1	1	2	1	0	0	1	7	157.5	61	3	24.59	0
60	2	1	1	3	1	0	0	1	3	160	56	1	21.87	0
59	1	1	1	3	1	0	0	1	2	160	47.5	1	18.55	0
56	1	1	1	2	1	0	0	1	2	160	66	3	25.78	0
52	1	1	1	1	2	0	1	1	2	155	55.9	1	23.27	1
70	2	1	1	2	1	0	1	1	7	145	40.5	1	19.26	0
51	1	1	1	3	2	0	0	1	3	150.3	61.3	3	27.14	0
85	3	2	1	2	1	0	0	1	10	155	51.5	1	21.44	0
80	3	1	1	3	1	0	0	1	1	143	48.5	1	23.72	0
78	3	1	1	2	1	0	0	1	4	152	50	1	21.64	0
78	3	1	1	2	1	0	0	1	4	152	50	1	21.64	0
77	3	1	1	1	2	0	0	1	5	164	52.4	1	19.48	0
77	3	1	1	1	2	0	0	1	5	164	52.4	1	19.48	0
77	3	2	1	2	1	0	0	1	4	168	59.9	1	21.22	0
72	2	1	1	3	1	0	0	1	1	151	55.3	3	24.25	0
69	2	1	1	2	1	0	0	1	4	154	56.2	1	23.7	0
69	2	1	1	3	1	0	0	1	10	155	58.5	3	24.35	0
66	2	1	1	2	1	0	0	1	8	158	60	3	24.03	0
66	2	1	1	2	1	0	0	1	5	150	36.6	2	16.27	0
66	2	2	1	2	1	0	0	1	2	147	57.7	3	26.7	0
65	2	2	1	2	2	0	0	1	3	153	32.2	2	13.76	0
65	2	1	1	3	1	0	0	1	8	150	46.8	1	20.8	0
64	2	2	1	2	1	0	0	1	4	150	49.8	1	22.13	1
64	2	2	1	2	1	0	0	1	4	150	49.1	1	21.82	1
63	2	1	1	3	1	0	0	1	8	154.3	52.8	1	22.18	0
63	2	1	1	2	2	0	0	1	6	152	60	3	25.97	0
62	2	1	1	3	2	0	0	1	6	149	48	1	21.62	0
61	2	1	1	2	2	0	0	1	6	150	46.4	1	20.62	0
60	2	1	1	2	1	0	0	1	6	148.5	49.7	1	22.54	0
59	1	1	1	2	1	0	0	1	9	156	54.7	1	22.48	0
59	1	1	1	3	1	0	0	1	8	157	65.1	3	26.41	1
58	1	1	1	2	1	0	0	1	8	153	61.3	3	26.19	0
58	1	1	1	1	2	0	0	1	6	150	43.2	1	19.2	0
57	1	1	1	3	1	0	0	1	3	161	45.1	2	17.4	0
56	1	1	1	1	1	0	0	1	2	151.8	38.6	2	16.75	0
51	1	1	1	1	2	0	0	1	2	154.5	45.5	1	19.06	0
51	1	1	1	2	1	0	0	1	1	148	58.1	3	26.52	0
51	1	1	1	3	1	0	0	1	3	158	59	1	23.63	1
51	1	1	1	1	2	0	0	1	6	157	58	1	23.53	0
50	1	1	1	1	1	0	0	1	4	150	64.3	4	28.58	0
48	1	1	1	1	1	0	0	1	8	148	42.4	1	19.36	0
45	1	1	1	1	1	0	0	1	5	150	55	3	24.44	0
45	1	1	1	1	1	0	0	1	3	164.4	65.3	3	24.16	0
45	1	1	1	1	2	0	0	1	4	154	45.5	1	19.19	1
70	2	1	1	3	1	0	0	1	12	151	62	3	27.19	0
70	2	1	1	3	1	0	0	1	5	148	54	3	24.65	0
52	1	1	1	3	1	0	0	1	3	152	77.7	4	33.63	0
66	2	2	1	3	1	0	1	1	2	147.5	63.1	4	29	1
78	3	1	1	2	1	0	0	1	7	150	46.3	1	20.58	0
77	3	2	1	3	1	0	0	1	4	150.2	42.8	1	18.97	0
76	3	2	1	3	1	0	0	1	3	155	56.7	1	23.6	0
76	3	2	1	3	1	0	0	1	3	155	56.7	1	23.6	0
76	3	2	1	2	1	0	0	1	10	153	55	1	23.5	0
75	3	2	1	2	1	0	0	1	6	144.5	52.3	3	25.05	0
74	2	1	1	2	1	0	0	1	3	151	47.1	1	20.66	0
70	2	1	1	3	1	0	0	1	10	158	59	1	23.63	0
68	2	1	1	2	1	0	0	1	3	160	47	2	18.36	0
68	2	1	1	2	1	0	0	1	3	160	47	2	18.36	0
68	2	1	1	2	1	0	0	1	3	160	47	2	18.36	0
68	2	1	1	3	1	0	0	1	8	163	42.2	2	15.88	0
67	2	1	1	2	2	0	0	1	3	154	57.5	3	24.25	0
66	2	1	1	2	1	0	0	1	5	150	49.3	1	21.91	0
65	2	1	1	2	1	0	0	1	10	150	64.1	4	28.49	1
65	2	1	1	2	1	0	0	1	8	153	43.5	1	18.58	0
63	2	1	1	3	1	0	0	1	4	155	68.7	4	28.6	0
63	2	1	1	3	1	0	0	1	5	155	68.7	4	28.6	0
62	2	1	1	2	1	0	0	1	10	152	65	4	28.13	0
60	2	1	1	2	1	0	0	1	10	146	55	3	25.8	0
60	2	1	1	3	2	0	0	1	7	152	54	1	23.37	1
60	2	1	1	3	2	0	0	1	7	152	54	1	23.37	1
58	1	1	1	2	1	0	0	1	3	145	37.6	2	17.88	0
58	1	1	1	2	1	0	0	1	2	150	50.1	1	22.27	0
58	1	1	1	2	1	0	0	1	2	150	50.1	1	22.27	0
58	1	1	1	1	1	0	0	1	8	151	57	3	25	0
57	1	1	1	3	1	0	0	1	8	162	41.5	2	15.81	0
57	1	1	1	3	1	0	0	1	4	155	49.7	1	20.69	0
68	2	2	1	2	1	0	0	0	6	152	42.7	2	18.48	0
74	2	2	1	2	1	0	0	1	6	151	66.8	4	29.3	0
45	1	1	3	1	1	0	0	1	8	164	51	1	18.96	0
72	2	2	3	3	1	0	0	1	7	160	69.65	3	27.21	0
55	1	1	3	2	1	0	0	1	3	155	53	1	22.06	0
54	1	1	2	3	1	0	0	1	10	158	55	1	22.03	0
48	1	1	2	3	1	0	0	1	3	163	56	1	21.08	0
45	1	1	3	1	1	0	0	1	7	156	50	1	20.55	0
65	2	1	2	1	1	0	0	1	5	155	48.6	1	20.23	0
50	1	1	2	3	1	0	0	1	4	156.1	65.3	3	26.8	0
48	1	2	2	1	1	0	0	1	4	153.8	45.5	1	19.24	1
62	2	1	1	2	1	0	1	1	1	153	49.9	1	21.32	1
74	2	2	1	2	1	0	0	1	10	145	49.5	1	23.54	0
51	1	1	1	3	1	0	0	1	8	152	44.6	1	19.3	0
68	2	1	1	2	1	0	0	0	5	148	45	1	20.54	0
68	2	1	1	3	1	0	0	0	5	155	55	1	22.89	1
68	2	1	1	3	1	0	0	0	2	145	38.5	2	18.31	0
77	3	2	1	2	1	0	0	1	5	160	64.4	3	25.16	0
67	2	1	1	2	2	0	0	1	2	154	57.5	3	24.25	0
62	2	1	1	1	1	0	0	1	12	162	53.2	1	20.27	0
68	2	1	1	2	1	0	0	0	7	153.5	64.3	3	27.29	0
68	2	1	2	2	1	0	0	0	2	159	61.5	3	24.33	0
68	2	2	1	2	1	0	0	0	4	163.1	70.1	3	26.35	0
68	2	1	1	2	1	0	0	0	2	160	70	3	27.34	0
78	3	2	1	2	1	0	0	1	10	150	48	1	21.33	0
67	2	1	1	2	1	0	0	1	3	152	53	1	22.94	0
58	1	1	1	3	1	0	0	1	10	158	54.6	1	21.87	1
68	2	1	1	1	1	0	0	0	4	156	51	1	20.96	0
65	2	1	1	2	1	0	0	1	8	150	63.3	4	28.13	0
64	2	1	1	2	1	0	0	1	3	146	51	1	23.93	0
75	3	2	1	2	1	0	0	1	12	149	53.4	3	24.05	0
60	2	1	1	3	2	0	0	1	4	163	62.5	1	23.52	0
61	2	2	1	1	2	0	0	1	5	161	55.4	1	21.37	1
54	1	1	2	2	1	1	1	1	3	160	65	3	25.39	0
70	2	1	3	1	1	1	0	0	10	155	62	3	25.81	0
47	1	1	3	1	1	0	1	0	6	157	50.5	1	20.49	0
49	1	2	3	3	2	0	0	0	7	157	62.5	3	25.36	0
48	1	1	3	1	1	0	0	0	5	160	56	1	21.87	0
48	1	1	3	1	1	0	0	0	3	154	50	1	21.08	0
47	1	1	3	1	1	0	0	0	4	152	49	1	21.21	0
47	1	1	3	1	1	0	0	0	9	155	50	1	20.81	0
46	1	1	3	1	1	0	0	0	4	163	55	1	20.7	0
45	1	1	3	1	1	0	0	0	4	168	65	1	23.03	0
45	1	1	3	1	1	0	1	0	7	157	46	1	18.66	0
49	1	1	3	1	1	0	1	0	6	153	55	1	23.5	0
75	3	2	3	2	1	0	0	0	4	152.3	47	1	20.26	0
75	3	1	3	2	1	0	0	0	2	158	62	3	24.84	0
50	1	1	3	2	1	0	0	0	7	158	57	1	22.83	0
48	1	1	3	1	1	0	0	0	8	164	60	1	22.31	0
48	1	1	3	1	1	0	0	0	8	165	45	2	16.53	0
47	1	1	3	1	1	0	0	0	8	160	52.5	1	20.51	0
47	1	2	3	3	1	0	0	0	5	158	48	1	19.23	0
[truncated: 365 more rows]
